# Supplementary material for: 2-(2-Hy­droxy-2-phenyleth­yl)-1-methyl­cyclo­propan-1-ol
Source: Acta Crystallogr Sect E Struct Rep Online. 2013 Jan 4;69(Pt 2):o189. doi: 10.1107/S1600536812051768 (PMC3569251; doi:10.1107/S1600536812051768)
Supplement: Supplementary file 1 [file e-69-0o189-sup1.cif]

##############################################################################
#                                                                            #
# This CIF contains the data in a paper accepted for publication in          #
# Acta Crystallographica Section E. It conforms to the requirements of       #
# Notes for Authors for Acta Crystallographica Section E, and has been       #
# peer reviewed under the auspices of the IUCr Commission on Journals.       #
#                                                                            #
# Full details of the Crystallographic Information File format               #
# are given in the paper "The Crystallographic Information File (CIF):       #
# a New Standard Archive File for Crystallography" by S. R. Hall, F. H.      #
# Allen and I. D. Brown [Acta Cryst. (1991), A47, 655-685].                  #
#                                                                            #
# The current version of the core CIF dictionary is obtainable from          #
# ftp://ftp.iucr.org/pub/cif_core.dic.                                       #
#                                                                            #
# Software is freely available for graphical display of the structure(s)     #
# in this CIF. For information consult the CIF software page                 #
# http://www.iucr.org/resources/cif/software.                                #
#                                                                            #
# This file may be used for bona fide research purposes within the           #
# scientific community so long as proper attribution is given to the journal # 
# article from which it was obtained.                                        #
#                                                                            #
##############################################################################
data_I
_audit_creation_method     SHELXL-97
_chemical_name_systematic
;
2-(2-Hydroxy-2-phenylethyl)-1-methylcyclopropan-1-ol
;
_chemical_name_common     ?
_chemical_formula_moiety     'C12 H16 O2'
_chemical_formula_sum     'C12 H16 O2'
_chemical_formula_iupac     'C12 H16 O2'
_chemical_formula_weight     192.25
_chemical_melting_point     ?
_symmetry_cell_setting     triclinic
_symmetry_space_group_name_H-M     'P -1'
_symmetry_space_group_name_Hall     '-P 1'
loop_
    _symmetry_equiv_pos_as_xyz
    'x, y, z'
    '-x, -y, -z'
_cell_length_a     9.1700(8)
_cell_length_b     10.3863(10)
_cell_length_c     11.9412(11)
_cell_angle_alpha     98.133(7)
_cell_angle_beta     90.854(6)
_cell_angle_gamma     91.841(7)
_cell_volume     1125.07(18)
_cell_formula_units_Z     4
_cell_measurement_reflns_used     2877
_cell_measurement_theta_min     1.72
_cell_measurement_theta_max     27.75
_cell_measurement_temperature     296(2)
_exptl_crystal_description     block
_exptl_crystal_colour     colourless
_exptl_crystal_size_max     0.125
_exptl_crystal_size_mid     0.102
_exptl_crystal_size_min     0.081
_exptl_crystal_density_diffrn     1.135
_exptl_crystal_density_meas     ?
_exptl_crystal_density_method     'not measured'
_exptl_crystal_F_000     416
_exptl_absorpt_coefficient_mu     0.076
_exptl_absorpt_correction_type     none
_exptl_absorpt_process_details     ?
_exptl_absorpt_correction_T_min     ?
_exptl_absorpt_correction_T_max     ?
_exptl_special_details     ?
_diffrn_ambient_temperature     296(2)
_diffrn_radiation_type     MoK\a
_diffrn_radiation_wavelength     0.71073
_diffrn_radiation_source     'fine-focus sealed tube'
_diffrn_radiation_monochromator     graphite
_diffrn_measurement_device_type     'Bruker SMART APEXII area-detector'
_diffrn_measurement_method     '\w scans'
_diffrn_detector_area_resol_mean     ?
_diffrn_reflns_number     16925
_diffrn_reflns_av_R_equivalents     0.0375
_diffrn_reflns_av_sigmaI/netI     0.0587
_diffrn_reflns_theta_min     1.72
_diffrn_reflns_theta_max     27.75
_diffrn_reflns_theta_full     27.75
_diffrn_measured_fraction_theta_max     0.972
_diffrn_measured_fraction_theta_full     0.972
_diffrn_reflns_limit_h_min     -11
_diffrn_reflns_limit_h_max     11
_diffrn_reflns_limit_k_min     -13
_diffrn_reflns_limit_k_max     13
_diffrn_reflns_limit_l_min     -15
_diffrn_reflns_limit_l_max     15
_diffrn_standards_number     .
_diffrn_standards_interval_count     .
_diffrn_standards_interval_time     .
_diffrn_standards_decay_%     0
_refine_special_details
;
Refinement of <i>F</i>^2^ against ALL reflections. The weighted <i>R</i>-factor
<i>wR</i> and goodness of fit <i>S</i> are based on <i>F</i>^2^, conventional
<i>R</i>-factors <i>R</i> are based on <i>F</i>, with <i>F</i> set to zero for
negative <i>F</i>^2^. The threshold expression of <i>F</i>^2^ >
\s(<i>F</i>^2^) is used only for calculating <i>R</i>-factors(gt) <i>etc</i>.
and is not relevant to the choice of reflections for refinement.
<i>R</i>-factors based on <i>F</i>^2^ are statistically about twice as large
as those based on <i>F</i>, and <i>R</i>- factors based on ALL data will be
even larger.
;
_reflns_number_total     5146
_reflns_number_gt     2391
_reflns_threshold_expression     >2sigma(I)
_refine_ls_structure_factor_coef     Fsqd
_refine_ls_matrix_type     full
_refine_ls_R_factor_all     0.1497
_refine_ls_R_factor_gt     0.0695
_refine_ls_wR_factor_gt     0.2026
_refine_ls_wR_factor_ref     0.2487
_refine_ls_goodness_of_fit_ref     1.043
_refine_ls_restrained_S_all     1.043
_refine_ls_number_reflns     5146
_refine_ls_number_parameters     253
_refine_ls_number_restraints     4
_refine_ls_hydrogen_treatment     constr
_refine_ls_weighting_scheme     calc
_refine_ls_weighting_details
         'calc w=1/[\s^2^(Fo^2^)+(0.1296P)^2^+0.0141P] where P=(Fo^2^+2Fc^2^)/3'
_atom_sites_solution_hydrogens     geom
_atom_sites_solution_primary     direct
_atom_sites_solution_secondary     difmap
_refine_ls_shift/su_max     0.000
_refine_ls_shift/su_mean     0.000
_refine_diff_density_max     0.373
_refine_diff_density_min     -0.387
_refine_ls_extinction_method     none
_refine_ls_extinction_coef     ?
loop_
    _atom_type_symbol
    _atom_type_description
    _atom_type_scat_dispersion_real
    _atom_type_scat_dispersion_imag
    _atom_type_scat_source
    'C' 'C' 0.0033 0.0016
                         'International Tables Vol C Tables 4.2.6.8 and 6.1.1.4'
    'H' 'H' 0.0000 0.0000
                         'International Tables Vol C Tables 4.2.6.8 and 6.1.1.4'
    'O' 'O' 0.0106 0.0060
                         'International Tables Vol C Tables 4.2.6.8 and 6.1.1.4'
_computing_data_collection     'APEX2 (Bruker, 2006)'
_computing_cell_refinement     'SAINT (Bruker, 2006)'
_computing_data_reduction     'SAINT (Bruker, 2006)'
_computing_structure_solution     'SHELXS97 (Sheldrick, 2008)'
_computing_structure_refinement     'SHELXL97 (Sheldrick, 2008)'
_computing_molecular_graphics     'SHELXTL (Sheldrick, 2008)'
_computing_publication_material     'SHELXL97 (Sheldrick, 2008)'
loop_
    _atom_site_type_symbol
    _atom_site_label
    _atom_site_fract_x
    _atom_site_fract_y
    _atom_site_fract_z
    _atom_site_U_iso_or_equiv
    _atom_site_adp_type
    _atom_site_calc_flag
    _atom_site_refinement_flags
    _atom_site_occupancy
    _atom_site_symmetry_multiplicity
    _atom_site_disorder_assembly
    _atom_site_disorder_group
    O O1A 0.29470(19) 0.48083(17) 0.31228(15) 0.0595(5) Uani d D 1 1 . .
    H H1AA 0.3789 0.5069 0.3051 0.089 Uiso calc RD 1 1 . .
    O O1 0.20635(19) 0.51624(17) -0.18527(15) 0.0608(6) Uani d D 1 1 . .
    H H1A 0.1211 0.4912 -0.1976 0.091 Uiso calc RD 1 1 . .
    O O2A 0.44023(19) 0.39198(17) 0.70678(14) 0.0584(5) Uani d D 1 1 . .
    H H2AB 0.3622 0.4207 0.7296 0.088 Uiso calc RD 1 1 . .
    O O2 0.06177(18) 0.60637(17) 0.23173(14) 0.0602(5) Uani d D 1 1 . .
    H H2B 0.1389 0.5758 0.2490 0.090 Uiso calc RD 1 1 . .
    C C1 0.1876(3) 0.7210(3) -0.2628(2) 0.0542(7) Uani d . 1 1 . .
    C C1A 0.3172(3) 0.2795(3) 0.1811(2) 0.0536(7) Uani d . 1 1 . .
    C C2A 0.3688(3) 0.3498(3) 0.0998(2) 0.0595(8) Uani d . 1 1 . .
    H H2AA 0.3859 0.4391 0.1177 0.071 Uiso calc R 1 1 . .
    C C2 0.2208(5) 0.8513(3) -0.2580(3) 0.0933(12) Uani d . 1 1 . .
    H H2A 0.2619 0.8971 -0.1919 0.112 Uiso calc R 1 1 . .
    C C3A 0.3958(3) 0.2885(3) -0.0095(2) 0.0703(9) Uani d . 1 1 . .
    H H3AA 0.4298 0.3374 -0.0638 0.084 Uiso calc R 1 1 . .
    C C3 0.1944(5) 0.9163(4) -0.3494(4) 0.1107(15) Uani d . 1 1 . .
    H H3A 0.2164 1.0051 -0.3438 0.133 Uiso calc R 1 1 . .
    C C4A 0.3729(4) 0.1591(4) -0.0366(3) 0.0859(10) Uani d . 1 1 . .
    H H4AA 0.3920 0.1186 -0.1092 0.103 Uiso calc R 1 1 . .
    C C4 0.1365(5) 0.8511(5) -0.4469(3) 0.1019(14) Uani d . 1 1 . .
    H H4A 0.1173 0.8949 -0.5080 0.122 Uiso calc R 1 1 . .
    C C5 0.1070(4) 0.7221(5) -0.4549(3) 0.0865(11) Uani d . 1 1 . .
    H H5A 0.0701 0.6768 -0.5227 0.104 Uiso calc R 1 1 . .
    C C5A 0.3223(6) 0.0882(4) 0.0417(3) 0.1164(15) Uani d . 1 1 . .
    H H5AA 0.3077 -0.0013 0.0230 0.140 Uiso calc R 1 1 . .
    C C6 0.1309(3) 0.6553(3) -0.3632(3) 0.0684(8) Uani d . 1 1 . .
    H H6A 0.1085 0.5665 -0.3697 0.082 Uiso calc R 1 1 . .
    C C6A 0.2918(5) 0.1479(3) 0.1504(3) 0.0943(12) Uani d . 1 1 . .
    H H6AA 0.2539 0.0982 0.2028 0.113 Uiso calc R 1 1 . .
    C C7A 0.2894(3) 0.3416(3) 0.3008(2) 0.0536(7) Uani d . 1 1 . .
    H H7AA 0.1916 0.3131 0.3213 0.064 Uiso calc R 1 1 . .
    C C7 0.2137(3) 0.6552(2) -0.1590(2) 0.0509(7) Uani d . 1 1 . .
    H H7A 0.3115 0.6818 -0.1283 0.061 Uiso calc R 1 1 . .
    C C8 0.1041(3) 0.6937(3) -0.0678(2) 0.0555(7) Uani d . 1 1 . .
    H H8A 0.1025 0.7879 -0.0521 0.067 Uiso calc R 1 1 . .
    H H8B 0.0076 0.6617 -0.0949 0.067 Uiso calc R 1 1 . .
    C C8A 0.3980(3) 0.3031(3) 0.3855(2) 0.0578(7) Uani d . 1 1 . .
    H H8AA 0.4006 0.2089 0.3771 0.069 Uiso calc R 1 1 . .
    H H8AB 0.4944 0.3362 0.3694 0.069 Uiso calc R 1 1 . .
    C C9 0.1402(3) 0.6401(3) 0.0402(2) 0.0533(7) Uani d . 1 1 . .
    H H9A 0.1507 0.5456 0.0304 0.064 Uiso calc R 1 1 . .
    C C9A 0.3607(3) 0.3547(3) 0.5063(2) 0.0516(7) Uani d . 1 1 . .
    H H9AA 0.3466 0.4487 0.5197 0.062 Uiso calc R 1 1 . .
    C C10A 0.4153(3) 0.3000(3) 0.6074(2) 0.0517(7) Uani d . 1 1 . .
    C C10 0.0892(3) 0.6972(3) 0.1554(2) 0.0533(7) Uani d . 1 1 . .
    C C11A 0.2598(3) 0.2770(3) 0.5716(2) 0.0624(8) Uani d . 1 1 . .
    H H11A 0.1871 0.3236 0.6179 0.075 Uiso calc R 1 1 . .
    H H11B 0.2291 0.1901 0.5369 0.075 Uiso calc R 1 1 . .
    C C11 0.2449(3) 0.7152(3) 0.1265(2) 0.0629(8) Uani d . 1 1 . .
    H H11C 0.3163 0.6664 0.1622 0.076 Uiso calc R 1 1 . .
    H H11D 0.2786 0.8012 0.1136 0.076 Uiso calc R 1 1 . .
    C C12A 0.5203(3) 0.1925(3) 0.6002(3) 0.0743(9) Uani d . 1 1 . .
    H H12A 0.5398 0.1715 0.6746 0.111 Uiso calc R 1 1 . .
    H H12B 0.6096 0.2195 0.5682 0.111 Uiso calc R 1 1 . .
    H H12C 0.4789 0.1171 0.5531 0.111 Uiso calc R 1 1 . .
    C C12 -0.0105(4) 0.8086(3) 0.1728(3) 0.0788(10) Uani d . 1 1 . .
    H H12D -0.0290 0.8303 0.2520 0.118 Uiso calc R 1 1 . .
    H H12E -0.1010 0.7847 0.1325 0.118 Uiso calc R 1 1 . .
    H H12F 0.0341 0.8825 0.1450 0.118 Uiso calc R 1 1 . .
loop_
    _atom_site_aniso_label
    _atom_site_aniso_U_11
    _atom_site_aniso_U_22
    _atom_site_aniso_U_33
    _atom_site_aniso_U_12
    _atom_site_aniso_U_13
    _atom_site_aniso_U_23
    O1A 0.0571(12) 0.0643(13) 0.0578(12) 0.0002(9) 0.0051(9) 0.0112(9)
    O1 0.0495(11) 0.0673(13) 0.0670(13) 0.0025(9) 0.0076(9) 0.0137(10)
    O2A 0.0563(11) 0.0765(13) 0.0422(10) 0.0118(9) 0.0067(8) 0.0049(9)
    O2 0.0571(12) 0.0786(13) 0.0495(11) 0.0111(9) 0.0044(9) 0.0220(9)
    C1 0.0516(16) 0.0657(19) 0.0465(16) 0.0064(13) 0.0071(12) 0.0103(13)
    C1A 0.0501(16) 0.0640(18) 0.0474(16) -0.0004(13) -0.0040(12) 0.0119(13)
    C2A 0.0547(17) 0.0686(19) 0.0565(18) 0.0020(13) 0.0050(13) 0.0123(15)
    C2 0.150(4) 0.075(2) 0.054(2) -0.007(2) 0.020(2) 0.0081(17)
    C3A 0.066(2) 0.096(3) 0.0518(19) 0.0038(17) 0.0051(15) 0.0182(17)
    C3 0.173(4) 0.085(3) 0.084(3) 0.024(3) 0.053(3) 0.038(2)
    C4A 0.112(3) 0.091(3) 0.0513(19) 0.006(2) -0.0002(18) 0.0003(19)
    C4 0.114(3) 0.134(4) 0.072(3) 0.051(3) 0.034(2) 0.051(3)
    C5 0.071(2) 0.143(4) 0.050(2) 0.019(2) 0.0030(15) 0.025(2)
    C5A 0.214(5) 0.068(2) 0.062(2) -0.015(3) 0.000(3) -0.0021(19)
    C6 0.0599(19) 0.088(2) 0.0585(19) 0.0036(15) 0.0003(15) 0.0134(17)
    C6A 0.151(4) 0.079(2) 0.052(2) -0.020(2) -0.002(2) 0.0153(17)
    C7A 0.0474(16) 0.0662(19) 0.0490(16) 0.0004(13) 0.0035(12) 0.0150(13)
    C7 0.0453(15) 0.0594(18) 0.0483(16) 0.0017(12) 0.0027(12) 0.0084(13)
    C8 0.0578(17) 0.0645(18) 0.0454(15) 0.0072(13) 0.0040(12) 0.0099(13)
    C8A 0.0610(18) 0.0658(18) 0.0482(16) 0.0062(13) 0.0042(13) 0.0125(13)
    C9 0.0543(16) 0.0615(18) 0.0450(16) 0.0095(13) 0.0033(12) 0.0091(13)
    C9A 0.0588(17) 0.0554(17) 0.0426(15) 0.0105(12) 0.0059(12) 0.0113(12)
    C10A 0.0540(17) 0.0596(17) 0.0419(15) 0.0037(13) 0.0035(12) 0.0086(12)
    C10 0.0528(16) 0.0646(18) 0.0453(15) 0.0076(13) 0.0060(12) 0.0153(13)
    C11A 0.0568(18) 0.079(2) 0.0505(17) -0.0056(14) 0.0066(13) 0.0086(14)
    C11 0.0570(18) 0.074(2) 0.0608(18) -0.0034(14) -0.0009(14) 0.0210(15)
    C12A 0.089(2) 0.072(2) 0.0641(19) 0.0181(17) 0.0008(16) 0.0132(16)
    C12 0.095(3) 0.080(2) 0.066(2) 0.0279(18) 0.0148(18) 0.0174(17)
_geom_special_details
;
All e.s.d.'s (except the e.s.d. in the dihedral angle between two l.s. planes)
are estimated using the full covariance matrix. The cell e.s.d.'s are taken
into account individually in the estimation of e.s.d.'s in distances, angles
and torsion angles; correlations between e.s.d.'s in cell parameters are only
used when they are defined by crystal symmetry. An approximate (isotropic)
treatment of cell e.s.d.'s is used for estimating e.s.d.'s involving l.s.
planes.
;
loop_
    _geom_bond_atom_site_label_1
    _geom_bond_atom_site_label_2
    _geom_bond_site_symmetry_2
    _geom_bond_distance
    _geom_bond_publ_flag
    O1A C7A . 1.433(3) ?
    O1A H1AA . 0.8200 ?
    O1 C7 . 1.432(3) ?
    O1 H1A . 0.8200 ?
    O2A C10A . 1.425(3) ?
    O2A H2AB . 0.8200 ?
    O2 C10 . 1.421(3) ?
    O2 H2B . 0.8200 ?
    C1 C2 . 1.371(4) ?
    C1 C6 . 1.379(4) ?
    C1 C7 . 1.517(4) ?
    C1A C6A . 1.376(4) ?
    C1A C2A . 1.375(4) ?
    C1A C7A . 1.511(4) ?
    C2A C3A . 1.398(4) ?
    C2A H2AA . 0.9300 ?
    C2 C3 . 1.385(5) ?
    C2 H2A . 0.9300 ?
    C3A C4A . 1.346(4) ?
    C3A H3AA . 0.9300 ?
    C3 C4 . 1.354(6) ?
    C3 H3A . 0.9300 ?
    C4A C5A . 1.347(5) ?
    C4A H4AA . 0.9300 ?
    C4 C5 . 1.348(5) ?
    C4 H4A . 0.9300 ?
    C5 C6 . 1.395(4) ?
    C5 H5A . 0.9300 ?
    C5A C6A . 1.394(5) ?
    C5A H5AA . 0.9300 ?
    C6 H6A . 0.9300 ?
    C6A H6AA . 0.9300 ?
    C7A C8A . 1.511(4) ?
    C7A H7AA . 0.9800 ?
    C7 C8 . 1.514(3) ?
    C7 H7A . 0.9800 ?
    C8 C9 . 1.512(4) ?
    C8 H8A . 0.9700 ?
    C8 H8B . 0.9700 ?
    C8A C9A . 1.514(3) ?
    C8A H8AA . 0.9700 ?
    C8A H8AB . 0.9700 ?
    C9 C10 . 1.507(3) ?
    C9 C11 . 1.512(4) ?
    C9 H9A . 0.9800 ?
    C9A C10A . 1.491(3) ?
    C9A C11A . 1.506(4) ?
    C9A H9AA . 0.9800 ?
    C10A C11A . 1.484(4) ?
    C10A C12A . 1.493(4) ?
    C10 C11 . 1.485(4) ?
    C10 C12 . 1.491(4) ?
    C11A H11A . 0.9700 ?
    C11A H11B . 0.9700 ?
    C11 H11C . 0.9700 ?
    C11 H11D . 0.9700 ?
    C12A H12A . 0.9600 ?
    C12A H12B . 0.9600 ?
    C12A H12C . 0.9600 ?
    C12 H12D . 0.9600 ?
    C12 H12E . 0.9600 ?
    C12 H12F . 0.9600 ?
loop_
    _geom_angle_atom_site_label_1
    _geom_angle_atom_site_label_2
    _geom_angle_atom_site_label_3
    _geom_angle_site_symmetry_1
    _geom_angle_site_symmetry_3
    _geom_angle
    _geom_angle_publ_flag
    C7A O1A H1AA . . 109.5 ?
    C7 O1 H1A . . 109.5 ?
    C10A O2A H2AB . . 109.5 ?
    C10 O2 H2B . . 109.5 ?
    C2 C1 C6 . . 117.7(3) ?
    C2 C1 C7 . . 119.5(3) ?
    C6 C1 C7 . . 122.8(3) ?
    C6A C1A C2A . . 117.6(3) ?
    C6A C1A C7A . . 120.0(2) ?
    C2A C1A C7A . . 122.4(3) ?
    C1A C2A C3A . . 120.8(3) ?
    C1A C2A H2AA . . 119.6 ?
    C3A C2A H2AA . . 119.6 ?
    C1 C2 C3 . . 121.5(4) ?
    C1 C2 H2A . . 119.3 ?
    C3 C2 H2A . . 119.3 ?
    C4A C3A C2A . . 120.4(3) ?
    C4A C3A H3AA . . 119.8 ?
    C2A C3A H3AA . . 119.8 ?
    C4 C3 C2 . . 120.2(4) ?
    C4 C3 H3A . . 119.9 ?
    C2 C3 H3A . . 119.9 ?
    C3A C4A C5A . . 119.9(3) ?
    C3A C4A H4AA . . 120.0 ?
    C5A C4A H4AA . . 120.0 ?
    C5 C4 C3 . . 119.5(4) ?
    C5 C4 H4A . . 120.3 ?
    C3 C4 H4A . . 120.3 ?
    C4 C5 C6 . . 121.2(3) ?
    C4 C5 H5A . . 119.4 ?
    C6 C5 H5A . . 119.4 ?
    C4A C5A C6A . . 120.6(3) ?
    C4A C5A H5AA . . 119.7 ?
    C6A C5A H5AA . . 119.7 ?
    C1 C6 C5 . . 119.9(3) ?
    C1 C6 H6A . . 120.0 ?
    C5 C6 H6A . . 120.0 ?
    C1A C6A C5A . . 120.7(3) ?
    C1A C6A H6AA . . 119.6 ?
    C5A C6A H6AA . . 119.6 ?
    O1A C7A C1A . . 112.3(2) ?
    O1A C7A C8A . . 107.1(2) ?
    C1A C7A C8A . . 112.7(2) ?
    O1A C7A H7AA . . 108.2 ?
    C1A C7A H7AA . . 108.2 ?
    C8A C7A H7AA . . 108.2 ?
    O1 C7 C1 . . 112.1(2) ?
    O1 C7 C8 . . 107.8(2) ?
    C1 C7 C8 . . 112.0(2) ?
    O1 C7 H7A . . 108.3 ?
    C1 C7 H7A . . 108.3 ?
    C8 C7 H7A . . 108.3 ?
    C9 C8 C7 . . 111.9(2) ?
    C9 C8 H8A . . 109.2 ?
    C7 C8 H8A . . 109.2 ?
    C9 C8 H8B . . 109.2 ?
    C7 C8 H8B . . 109.2 ?
    H8A C8 H8B . . 107.9 ?
    C9A C8A C7A . . 112.4(2) ?
    C9A C8A H8AA . . 109.1 ?
    C7A C8A H8AA . . 109.1 ?
    C9A C8A H8AB . . 109.1 ?
    C7A C8A H8AB . . 109.1 ?
    H8AA C8A H8AB . . 107.9 ?
    C10 C9 C11 . . 58.94(17) ?
    C10 C9 C8 . . 124.1(2) ?
    C11 C9 C8 . . 119.8(2) ?
    C10 C9 H9A . . 114.3 ?
    C11 C9 H9A . . 114.3 ?
    C8 C9 H9A . . 114.3 ?
    C10A C9A C8A . . 124.3(2) ?
    C10A C9A C11A . . 59.36(17) ?
    C8A C9A C11A . . 120.2(2) ?
    C10A C9A H9AA . . 114.1 ?
    C8A C9A H9AA . . 114.1 ?
    C11A C9A H9AA . . 114.1 ?
    O2A C10A C9A . . 115.5(2) ?
    O2A C10A C11A . . 114.9(2) ?
    C9A C10A C11A . . 60.82(18) ?
    O2A C10A C12A . . 111.7(2) ?
    C9A C10A C12A . . 123.1(2) ?
    C11A C10A C12A . . 122.1(2) ?
    O2 C10 C11 . . 115.1(2) ?
    O2 C10 C12 . . 112.2(2) ?
    C11 C10 C12 . . 121.8(2) ?
    O2 C10 C9 . . 115.5(2) ?
    C11 C10 C9 . . 60.72(17) ?
    C12 C10 C9 . . 122.7(2) ?
    C10A C11A C9A . . 59.82(16) ?
    C10A C11A H11A . . 117.8 ?
    C9A C11A H11A . . 117.8 ?
    C10A C11A H11B . . 117.8 ?
    C9A C11A H11B . . 117.8 ?
    H11A C11A H11B . . 114.9 ?
    C10 C11 C9 . . 60.34(17) ?
    C10 C11 H11C . . 117.7 ?
    C9 C11 H11C . . 117.7 ?
    C10 C11 H11D . . 117.7 ?
    C9 C11 H11D . . 117.7 ?
    H11C C11 H11D . . 114.9 ?
    C10A C12A H12A . . 109.5 ?
    C10A C12A H12B . . 109.5 ?
    H12A C12A H12B . . 109.5 ?
    C10A C12A H12C . . 109.5 ?
    H12A C12A H12C . . 109.5 ?
    H12B C12A H12C . . 109.5 ?
    C10 C12 H12D . . 109.5 ?
    C10 C12 H12E . . 109.5 ?
    H12D C12 H12E . . 109.5 ?
    C10 C12 H12F . . 109.5 ?
    H12D C12 H12F . . 109.5 ?
    H12E C12 H12F . . 109.5 ?
loop_
    _geom_torsion_atom_site_label_1
    _geom_torsion_atom_site_label_2
    _geom_torsion_atom_site_label_3
    _geom_torsion_atom_site_label_4
    _geom_torsion_site_symmetry_1
    _geom_torsion_site_symmetry_2
    _geom_torsion_site_symmetry_3
    _geom_torsion_site_symmetry_4
    _geom_torsion
    _geom_torsion_publ_flag
    C6A C1A C2A C3A . . . . -0.8(4) ?
    C7A C1A C2A C3A . . . . 178.8(2) ?
    C6 C1 C2 C3 . . . . 1.9(5) ?
    C7 C1 C2 C3 . . . . -177.8(3) ?
    C1A C2A C3A C4A . . . . -0.6(4) ?
    C1 C2 C3 C4 . . . . -1.0(6) ?
    C2A C3A C4A C5A . . . . 0.6(5) ?
    C2 C3 C4 C5 . . . . -1.0(6) ?
    C3 C4 C5 C6 . . . . 2.0(6) ?
    C3A C4A C5A C6A . . . . 0.7(7) ?
    C2 C1 C6 C5 . . . . -1.0(4) ?
    C7 C1 C6 C5 . . . . 178.8(2) ?
    C4 C5 C6 C1 . . . . -1.0(5) ?
    C2A C1A C6A C5A . . . . 2.1(5) ?
    C7A C1A C6A C5A . . . . -177.5(4) ?
    C4A C5A C6A C1A . . . . -2.2(7) ?
    C6A C1A C7A O1A . . . . -168.9(3) ?
    C2A C1A C7A O1A . . . . 11.5(4) ?
    C6A C1A C7A C8A . . . . 70.0(4) ?
    C2A C1A C7A C8A . . . . -109.6(3) ?
    C2 C1 C7 O1 . . . . -166.3(3) ?
    C6 C1 C7 O1 . . . . 13.9(3) ?
    C2 C1 C7 C8 . . . . 72.5(3) ?
    C6 C1 C7 C8 . . . . -107.3(3) ?
    O1 C7 C8 C9 . . . . 62.7(3) ?
    C1 C7 C8 C9 . . . . -173.6(2) ?
    O1A C7A C8A C9A . . . . 61.7(3) ?
    C1A C7A C8A C9A . . . . -174.3(2) ?
    C7 C8 C9 C10 . . . . 157.0(2) ?
    C7 C8 C9 C11 . . . . 86.3(3) ?
    C7A C8A C9A C10A . . . . 159.3(2) ?
    C7A C8A C9A C11A . . . . 87.8(3) ?
    C8A C9A C10A O2A . . . . 146.8(2) ?
    C11A C9A C10A O2A . . . . -105.6(2) ?
    C8A C9A C10A C11A . . . . -107.6(3) ?
    C8A C9A C10A C12A . . . . 3.7(4) ?
    C11A C9A C10A C12A . . . . 111.3(3) ?
    C11 C9 C10 O2 . . . . -105.8(2) ?
    C8 C9 C10 O2 . . . . 147.2(2) ?
    C8 C9 C10 C11 . . . . -107.1(3) ?
    C11 C9 C10 C12 . . . . 111.0(3) ?
    C8 C9 C10 C12 . . . . 3.9(4) ?
    O2A C10A C11A C9A . . . . 106.5(2) ?
    C12A C10A C11A C9A . . . . -112.8(3) ?
    C8A C9A C11A C10A . . . . 114.4(3) ?
    O2 C10 C11 C9 . . . . 106.4(2) ?
    C12 C10 C11 C9 . . . . -112.3(3) ?
    C8 C9 C11 C10 . . . . 114.1(3) ?
loop_
    _geom_hbond_atom_site_label_D
    _geom_hbond_atom_site_label_H
    _geom_hbond_atom_site_label_A
    _geom_hbond_site_symmetry_A
    _geom_hbond_distance_DH
    _geom_hbond_distance_HA
    _geom_hbond_distance_DA
    _geom_hbond_angle_DHA
    O1 H1A O2 2_565 0.82 1.94 2.745(2) 167
    O1A H1AA O2A 2_666 0.82 1.95 2.757(2) 167
    O2 H2B O1A . 0.82 1.96 2.768(3) 167
    O2A H2AB O1 1_556 0.82 1.98 2.778(2) 165
data_global
_journal_date_recd_electronic     2012-12-17
_journal_date_accepted     2012-12-23
_journal_name_full     'Acta Crystallographica, Section E'
_journal_year     2013
_journal_volume     69
_journal_issue      2
_journal_page_first     o189
_journal_page_last     o189
_journal_paper_category     QO
_journal_paper_doi     10.1107/S1600536812051768
_journal_coeditor_code     XU5667
_publ_contact_author_name     'Hui Mao'
_publ_contact_author_address
;
  College of Chemistry and Life Science,
  Zhejiang Normal University,
  Jinhua 321004, Zhejiang 321004,
  People's Republic of China
;
_publ_contact_author_email     'maohui2011@zjnu.cn'
_publ_contact_author_fax     '86-579-82282269'
_publ_contact_author_phone     '86-579-82296655'
_publ_section_title
;
2-(2-Hydroxy-2-phenylethyl)-1-methylcyclopropan-1-ol
;
loop_
    _publ_author_name
    _publ_author_address
    'Hui Mao'
;
  College of Chemistry and Life Science,
  Zhejiang Normal University,
  Jinhua 321004, Zhejiang,
  People's Republic of China
;
    'Ya-Wei Tu'
;
  College of Chemistry and Life Science,
  Zhejiang Normal University,
  Jinhua 321004, Zhejiang,
  People's Republic of China
;
    'Shi-Kun Li'
;
  College of Chemistry and Life Science,
  Zhejiang Normal University,
  Jinhua 321004, Zhejiang,
  People's Republic of China
;
    'Xiao-Juan Wang'
;
  College of Chemistry and Life Science,
  Zhejiang Normal University,
  Jinhua 321004, Zhejiang,
  People's Republic of China
;
    'Peng-Peng Wang'
;
  College of Chemistry and Life Science,
  Zhejiang Normal University,
  Jinhua 321004, Zhejiang,
  People's Republic of China
;
