# Supplementary material for: 2-(2-Hy­droxy-2-phenyleth­yl)-1-methyl­cyclo­propan-1-ol
Source: Acta Crystallogr Sect E Struct Rep Online. 2013 Jan 4;69(Pt 2):o189. doi: 10.1107/S1600536812051768 (PMC3569251; doi:10.1107/S1600536812051768)
Supplement: Supplementary file 2 [file e-69-0o189-Isup2.hkl]

# 
# h,k,l, Fc-squared, Fo-squared, sigma(Fo-squared) and status flag 
# 
data_I
_shelx_title ' A in P-1' 
_shelx_refln_list_code          4 
_shelx_F_calc_maximum      139.18 
_exptl_crystal_F_000       416.00 
_reflns_d_resolution_high  0.7633 
 
loop_ 
 _symmetry_equiv_pos_as_xyz 
 'x, y, z' 
 '-x, -y, -z' 
 
_cell_length_a     9.1700 
_cell_length_b    10.3863 
_cell_length_c    11.9412 
_cell_angle_alpha  98.133 
_cell_angle_beta   90.854 
_cell_angle_gamma  91.841 
 
_shelx_F_squared_multiplier     1.000 
 
loop_ 
 _refln_index_h 
 _refln_index_k 
 _refln_index_l 
 _refln_F_squared_calc 
 _refln_F_squared_meas 
 _refln_F_squared_sigma 
 _refln_observed_status 
   1   0   0       18.79       12.50      0.55 o 
   2   0   0     2540.89     2597.09     29.79 o 
   3   0   0        1.70        1.43      0.54 o 
   4   0   0      343.21      252.47      5.29 o 
   5   0   0        0.45        2.00      0.79 o 
   6   0   0      119.57      115.43      3.35 o 
   7   0   0        0.05       -0.68      1.05 o 
   8   0   0        0.02        4.66      2.19 o 
   9   0   0        0.91        2.78      3.72 o 
  10   0   0       18.65       26.17      6.90 o 
  11   0   0        0.00        4.78      5.52 o 
 -11   1   0        0.08        0.64      5.48 o 
 -10   1   0        6.30       15.01      5.40 o 
  -9   1   0        1.13        2.88      2.68 o 
  -8   1   0      213.93      298.54      8.52 o 
  -7   1   0        0.85        1.99      1.15 o 
  -6   1   0      149.95      160.18      3.10 o 
  -5   1   0        0.06       -0.81      0.81 o 
  -4   1   0      272.83      205.51      3.05 o 
  -3   1   0        5.20        5.32      1.02 o 
  -2   1   0    17291.51    17428.24    198.26 o 
  -1   1   0        4.50        0.66      0.69 o 
   0   1   0     5322.24     4873.37     52.18 o 
   1   1   0        0.00       -0.34      0.34 o 
   2   1   0    19369.89    19469.56    191.84 o 
   3   1   0        1.36        1.24      0.58 o 
   4   1   0       53.62       46.58      1.59 o 
   5   1   0        3.77        4.08      0.87 o 
   6   1   0        5.87        7.62      1.20 o 
   7   1   0        0.00        0.41      1.77 o 
   8   1   0       34.62       37.49      4.44 o 
   9   1   0        0.05        0.42      2.61 o 
  10   1   0        0.14        2.66      4.60 o 
  11   1   0        0.16       -2.24      5.58 o 
 -11   2   0        0.02        9.64      6.02 o 
 -10   2   0        0.00       -2.76      3.35 o 
  -9   2   0        0.34        2.54      2.36 o 
  -8   2   0      118.61      160.48      4.76 o 
  -7   2   0        7.66        7.29      1.63 o 
  -6   2   0      125.35      126.15      2.97 o 
  -5   2   0        0.00        0.95      0.75 o 
  -4   2   0     1138.02     1324.94     14.39 o 
  -3   2   0        0.54        1.43      0.60 o 
  -2   2   0     2319.82     2093.24     23.92 o 
  -1   2   0        0.55       -0.43      0.43 o 
   0   2   0     8076.19     7111.61     75.83 o 
   1   2   0        6.04        4.68      0.55 o 
   2   2   0     4884.74     4621.95     49.66 o 
   3   2   0        1.38        0.73      0.59 o 
   4   2   0       50.53       41.70      2.89 o 
   5   2   0        2.03        4.12      0.95 o 
   6   2   0       37.02       52.53      2.70 o 
   7   2   0        0.00        1.47      1.78 o 
   8   2   0        5.54        4.69      3.15 o 
   9   2   0        0.02        2.36      3.39 o 
  10   2   0       10.16        7.98      5.26 o 
  11   2   0        0.00       -3.52      5.40 o 
 -11   3   0        0.24       -3.83      3.83 o 
 -10   3   0        3.56        5.97      3.96 o 
  -9   3   0        0.20        0.91      2.34 o 
  -8   3   0       14.06        1.78      1.80 o 
  -7   3   0        0.16        0.52      1.40 o 
  -6   3   0      402.54      459.45      7.85 o 
  -5   3   0        1.11       -0.01      0.88 o 
  -4   3   0      625.88      730.23      8.36 o 
  -3   3   0        1.34        0.61      0.67 o 
  -2   3   0      163.77      103.61      2.07 o 
  -1   3   0        4.23        2.34      0.84 o 
   0   3   0     1362.92     1250.23     14.32 o 
   1   3   0        0.47        0.05      0.59 o 
   2   3   0      404.67      384.22      5.42 o 
   3   3   0        3.95        2.86      0.82 o 
   4   3   0      661.17      811.18     10.30 o 
   5   3   0        0.13        0.00      0.93 o 
   6   3   0        8.33       18.45      3.58 o 
   7   3   0        0.00        1.62      2.04 o 
   8   3   0       47.95       28.74      4.43 o 
   9   3   0        0.04        6.06      4.68 o 
  10   3   0        0.78        2.24      5.52 o 
  11   3   0        0.21       -0.22      4.48 o 
 -11   4   0        0.00       -2.80      6.24 o 
 -10   4   0       12.61        8.58      4.15 o 
  -9   4   0        0.14        0.73      3.24 o 
  -8   4   0        8.46        1.48      2.54 o 
  -7   4   0        0.52        0.42      1.51 o 
  -6   4   0        5.00       10.26      1.81 o 
  -5   4   0        0.00        2.18      1.19 o 
  -4   4   0       59.84       58.90      1.99 o 
  -3   4   0        9.66        8.83      1.55 o 
  -2   4   0     2142.32     2423.20     24.14 o 
  -1   4   0        0.11       -0.46      0.66 o 
   0   4   0      520.07      541.27      6.61 o 
   1   4   0        3.74        2.08      0.81 o 
   2   4   0      284.47      277.55      4.88 o 
   3   4   0       12.25       12.95      1.23 o 
   4   4   0      163.51      142.56      3.59 o 
   5   4   0        0.19        0.99      1.08 o 
   6   4   0       40.42       32.13      2.38 o 
   7   4   0        0.14       -0.67      1.91 o 
   8   4   0       34.08       33.83      5.42 o 
   9   4   0        0.18        0.50      4.05 o 
  10   4   0       22.20       24.16      9.42 o 
  11   4   0        0.00        1.69      4.56 o 
 -10   5   0        7.54        0.87      4.00 o 
  -9   5   0        0.05        0.88      3.31 o 
  -8   5   0        2.66        5.24      3.42 o 
  -7   5   0        0.02       -1.54      1.54 o 
  -6   5   0        3.68        8.24      1.75 o 
  -5   5   0        0.00       -0.77      1.11 o 
  -4   5   0       77.62       92.02      3.13 o 
  -3   5   0        0.51        0.73      0.86 o 
  -2   5   0     2592.39     2878.37     30.44 o 
  -1   5   0        1.43        1.74      0.90 o 
   0   5   0     1377.72     1601.17     17.26 o 
   1   5   0        0.42       -0.35      0.79 o 
   2   5   0      294.31      301.68      6.14 o 
   3   5   0        1.39        1.22      1.02 o 
   4   5   0        7.29        3.47      1.16 o 
   5   5   0        2.26        1.28      1.22 o 
   6   5   0      110.22       92.49      4.14 o 
   7   5   0        0.07       -1.38      2.00 o 
   8   5   0        0.27        0.94      2.62 o 
   9   5   0        0.03        3.15      3.03 o 
  10   5   0       46.87       52.83      6.81 o 
 -10   6   0        3.32        3.70      6.28 o 
  -9   6   0        0.78        1.67      3.77 o 
  -8   6   0        3.49        1.53      3.04 o 
  -7   6   0        0.33       -1.74      2.01 o 
  -6   6   0       24.57       25.74      3.13 o 
  -5   6   0        0.01        0.25      1.61 o 
  -4   6   0       56.26       68.44      4.29 o 
  -3   6   0        0.03       -0.84      1.32 o 
  -2   6   0       36.99       40.80      2.41 o 
  -1   6   0        4.32        4.00      0.92 o 
   0   6   0      670.44      775.17      9.11 o 
   1   6   0        0.11        0.94      1.07 o 
   2   6   0      465.04      548.05      7.99 o 
   3   6   0        2.59        3.40      1.24 o 
   4   6   0        7.67        9.73      1.57 o 
   5   6   0        0.53        0.13      1.36 o 
   6   6   0        2.88        3.44      2.04 o 
   7   6   0        0.01       -0.57      2.19 o 
   8   6   0       51.67       55.97      5.17 o 
   9   6   0        0.14        1.04      3.43 o 
  10   6   0       10.24       17.22      7.44 o 
  -9   7   0        0.37        3.72      5.98 o 
  -8   7   0       15.80       22.75      4.42 o 
  -7   7   0        1.38        4.05      2.71 o 
  -6   7   0       11.33       11.97      2.54 o 
  -5   7   0        3.46        2.56      1.98 o 
  -4   7   0        9.48       12.56      2.20 o 
  -3   7   0        0.29        1.00      1.54 o 
  -2   7   0       10.45       13.84      2.03 o 
  -1   7   0        0.02        0.96      1.13 o 
   0   7   0        0.73        3.54      2.03 o 
   1   7   0        0.87        0.44      1.23 o 
   2   7   0       31.35       54.15      2.57 o 
   3   7   0        0.00        0.06      1.34 o 
   4   7   0       27.44       25.86      2.29 o 
   5   7   0        0.95        1.50      1.78 o 
   6   7   0       60.38       69.42      4.11 o 
   7   7   0        0.57       -0.88      2.63 o 
   8   7   0       19.10       15.58      4.60 o 
   9   7   0        0.01        1.85      4.44 o 
  10   7   0        2.13        1.90      5.04 o 
  -9   8   0        0.35        9.86      6.62 o 
  -8   8   0        1.95        7.74      5.16 o 
  -7   8   0        0.01        0.76      2.78 o 
  -6   8   0        2.24        3.80      2.74 o 
  -5   8   0        0.22       -0.01      2.11 o 
  -4   8   0       70.86       67.90      7.25 o 
  -3   8   0        0.01        1.26      1.83 o 
  -2   8   0       74.05       79.42      5.72 o 
  -1   8   0        0.04       -1.07      1.68 o 
   0   8   0        1.68        1.04      1.42 o 
   1   8   0        0.32       -0.70      1.39 o 
   2   8   0       23.69       26.16      2.22 o 
   3   8   0        1.67        0.64      1.58 o 
   4   8   0       76.20       82.47      3.73 o 
   5   8   0        0.04       -2.76      2.76 o 
   6   8   0        5.67       10.00      2.77 o 
   7   8   0        0.00       -1.35      2.97 o 
   8   8   0        1.46        3.53      4.65 o 
   9   8   0        0.07        2.38      4.96 o 
  -8   9   0        0.18        0.94      5.90 o 
  -7   9   0        0.06       -4.52      4.72 o 
  -6   9   0        0.17       -0.91      3.22 o 
  -5   9   0        0.28        0.89      2.59 o 
  -4   9   0       31.95       35.14      4.21 o 
  -3   9   0        0.11       -0.70      2.06 o 
  -2   9   0        0.43        1.77      2.03 o 
  -1   9   0        0.89        0.35      2.00 o 
   0   9   0       71.62       67.43      4.80 o 
   1   9   0        0.09        1.31      1.69 o 
   2   9   0        5.13        4.68      1.88 o 
   3   9   0        0.02       -1.04      1.88 o 
   4   9   0       76.43       96.04      7.20 o 
   5   9   0        0.64        1.56      2.78 o 
   6   9   0       15.56       20.92      4.84 o 
   7   9   0        0.01        0.22      4.12 o 
   8   9   0        4.67       10.75      4.81 o 
  -7  10   0        0.60        1.04      5.74 o 
  -6  10   0        2.81        5.24      5.54 o 
  -5  10   0        0.04        1.12      4.50 o 
  -4  10   0        3.32       10.87      3.36 o 
  -3  10   0        1.99        1.30      4.10 o 
  -2  10   0       94.10       93.08      5.11 o 
  -1  10   0        0.28        2.13      2.31 o 
   0  10   0       13.59       17.06      2.79 o 
   1  10   0        0.39        2.16      2.35 o 
   2  10   0        0.29        3.31      2.13 o 
   3  10   0        0.01        1.22      2.37 o 
   4  10   0       13.74        6.61      2.69 o 
   5  10   0        0.09        1.05      4.13 o 
   6  10   0       17.14       26.48      5.34 o 
   7  10   0        0.03       -4.29      8.09 o 
  -6  11   0        2.04       -1.68      5.74 o 
  -5  11   0        1.11       -1.10      5.14 o 
  -4  11   0        6.29        3.32      5.20 o 
  -3  11   0        0.14       -0.09      3.42 o 
  -2  11   0       11.15        5.50      3.77 o 
  -1  11   0        0.76       -1.79      3.43 o 
   0  11   0        9.64        0.52      3.55 o 
   1  11   0        0.30        7.82      3.71 o 
   2  11   0        0.25       -0.58      3.76 o 
   3  11   0        0.28       -1.24      5.84 o 
   4  11   0        4.48        9.21      4.43 o 
   5  11   0        0.02        5.20      4.52 o 
   6  11   0        4.34        4.85      4.95 o 
  -5  12   0        0.21        2.06      6.08 o 
  -4  12   0       14.05       10.36      6.18 o 
  -3  12   0        0.22        7.04      5.82 o 
  -2  12   0        1.83       -1.32      3.78 o 
  -1  12   0        0.34        3.07      4.06 o 
   0  12   0        0.98       -0.10      4.81 o 
   1  12   0        0.05        5.68      6.62 o 
   2  12   0        2.61        1.00      6.76 o 
   3  12   0        0.03        7.44      7.68 o 
   4  12   0        1.52        8.16      7.62 o 
   5  12   0        0.02       -0.81      4.14 o 
  -3  13   0        0.60        4.60      6.32 o 
   0  13   0        0.18       -0.40      7.32 o 
   1  13   0        0.02        4.92      7.56 o 
   2  13   0        0.16       -3.82      7.30 o 
  -3 -13   1        0.09       -7.36      7.36 o 
  -2 -13   1        0.06        2.30      7.80 o 
  -1 -13   1        0.11       -0.68      6.92 o 
   0 -13   1        0.81       12.32      7.46 o 
   1 -13   1        0.90        9.92      7.62 o 
   2 -13   1        4.68       13.59      7.50 o 
  -5 -12   1        0.55        5.69      4.39 o 
  -4 -12   1        0.87       -1.34      7.28 o 
  -3 -12   1        0.55       -4.80      6.76 o 
  -2 -12   1        0.21       -5.02      5.90 o 
  -1 -12   1        4.84       -0.44      6.12 o 
   0 -12   1        0.16        0.30      6.04 o 
   1 -12   1        0.93        5.80      6.16 o 
   2 -12   1        3.56        9.74      6.22 o 
   3 -12   1        3.41       -0.22      3.96 o 
   4 -12   1        1.62        4.58      4.17 o 
   5 -12   1        3.51       11.12      7.02 o 
  -6 -11   1        1.27       -1.09      4.01 o 
  -5 -11   1        0.98       -2.01      3.97 o 
  -4 -11   1        1.65        7.15      3.76 o 
  -3 -11   1        3.51        1.08      6.28 o 
  -2 -11   1        6.61       10.68      6.74 o 
  -1 -11   1        2.15        4.78      5.50 o 
   0 -11   1        9.53       15.28      5.77 o 
   1 -11   1        8.70       10.32      3.94 o 
   2 -11   1        0.11       -0.57      3.39 o 
   3 -11   1        0.58        4.36      3.44 o 
   4 -11   1        0.83        3.78      3.80 o 
   5 -11   1        0.97       -0.08      3.76 o 
   6 -11   1        9.99       11.78      6.26 o 
  -7 -10   1        0.05        1.36      4.40 o 
  -6 -10   1        0.10        4.30      4.26 o 
  -5 -10   1        4.98        4.25      3.84 o 
  -4 -10   1        2.29        8.06      3.29 o 
  -3 -10   1        7.86       10.32      2.58 o 
  -2 -10   1       14.34       13.16      2.64 o 
  -1 -10   1        9.30        6.81      2.91 o 
   0 -10   1        1.87        1.57      2.28 o 
   1 -10   1        9.67        8.59      2.58 o 
   2 -10   1        1.84       -0.48      2.22 o 
   3 -10   1        0.01        0.07      2.29 o 
   4 -10   1        5.57        5.00      2.82 o 
   5 -10   1        6.63        7.63      3.80 o 
   6 -10   1        7.56        7.19      4.02 o 
   7 -10   1        0.12       -5.28      5.28 o 
  -8  -9   1        0.11       -0.11      5.56 o 
  -7  -9   1        4.53        7.22      5.33 o 
  -6  -9   1        0.69       -1.80      3.57 o 
  -5  -9   1        1.95        1.57      2.44 o 
  -4  -9   1        0.43        1.11      2.41 o 
  -3  -9   1       14.29       13.69      2.23 o 
  -2  -9   1       11.97       10.73      1.81 o 
  -1  -9   1        5.71        7.21      1.76 o 
   0  -9   1       74.14       79.62      4.24 o 
   1  -9   1        0.88       -0.65      1.93 o 
   2  -9   1        0.71        0.76      2.04 o 
   3  -9   1        9.91       13.76      3.85 o 
   4  -9   1       93.00      109.91      7.06 o 
   5  -9   1        0.23        0.93      2.68 o 
   6  -9   1        1.98       -0.82      2.84 o 
   7  -9   1        6.98       10.93      3.53 o 
   8  -9   1        0.73        0.47      4.13 o 
  -9  -8   1        0.47        3.40      4.97 o 
  -8  -8   1        0.84        1.90      4.08 o 
  -7  -8   1        0.91       -0.92      3.77 o 
  -6  -8   1        7.10       10.50      3.68 o 
  -5  -8   1       19.65       16.67      2.46 o 
  -4  -8   1        4.65        2.84      1.81 o 
  -3  -8   1        4.69        5.40      1.76 o 
  -2  -8   1        3.37        1.31      2.31 o 
  -1  -8   1       34.28       43.09      3.18 o 
   0  -8   1      111.12      119.35      3.77 o 
   1  -8   1        0.01        0.11      1.65 o 
   2  -8   1        2.97        2.28      1.78 o 
   3  -8   1       18.16       11.58      2.40 o 
   4  -8   1       33.09       32.46      3.07 o 
   5  -8   1        0.58        1.41      2.12 o 
   6  -8   1       27.44       21.92      3.59 o 
   7  -8   1        2.47        1.14      2.81 o 
   8  -8   1        2.82       -1.12      3.65 o 
   9  -8   1        2.48        5.44      4.59 o 
 -10  -7   1        6.44        3.23      5.20 o 
  -9  -7   1        5.19       -2.33      9.75 o 
  -8  -7   1       18.74       21.52     10.17 o 
  -7  -7   1        1.10        4.96      3.06 o 
  -6  -7   1        0.01        1.64      2.24 o 
  -5  -7   1       14.53       12.09      2.12 o 
  -4  -7   1        3.05        1.79      1.66 o 
  -3  -7   1        6.16        8.81      1.65 o 
  -2  -7   1        2.83        0.91      1.24 o 
  -1  -7   1        2.73        3.93      1.31 o 
   0  -7   1      143.10      148.91      3.16 o 
   1  -7   1      139.33      145.06      5.45 o 
   2  -7   1       87.43       78.85      3.61 o 
   3  -7   1       45.84       38.52      2.83 o 
   4  -7   1        0.09        0.66      1.68 o 
   5  -7   1       23.57       22.82      2.72 o 
   6  -7   1       47.03       55.66      4.62 o 
   7  -7   1        0.32       -0.26      2.54 o 
   8  -7   1        0.11        1.97      3.90 o 
   9  -7   1        4.88        9.88      7.14 o 
  10  -7   1        5.88       -0.68      6.32 o 
 -10  -6   1        7.49        6.26      5.69 o 
  -9  -6   1        0.83        4.00      4.04 o 
  -8  -6   1       62.66       55.26      4.75 o 
  -7  -6   1        0.54        2.07      2.14 o 
  -6  -6   1      118.85      104.56      4.50 o 
  -5  -6   1        6.34        2.87      1.38 o 
  -4  -6   1        3.21        6.61      1.48 o 
  -3  -6   1        4.55        1.10      1.17 o 
  -2  -6   1      162.38      131.92      3.29 o 
  -1  -6   1       25.44       34.46      1.78 o 
   0  -6   1      296.59      294.38      4.40 o 
   1  -6   1       25.01       21.35      1.27 o 
   2  -6   1      102.46      101.87      2.90 o 
   3  -6   1       14.61       13.35      1.87 o 
   4  -6   1       26.49       17.88      2.08 o 
   5  -6   1      101.22      118.47      7.74 o 
   6  -6   1        2.23       -0.73      1.76 o 
   7  -6   1       27.27       31.89      4.80 o 
   8  -6   1        2.03        5.38      3.29 o 
   9  -6   1        0.56        2.96      3.37 o 
  10  -6   1        1.67        0.49      4.21 o 
 -10  -5   1        1.28        1.82      6.45 o 
  -9  -5   1        0.58       -1.99      3.61 o 
  -8  -5   1       14.95       12.34      2.85 o 
  -7  -5   1       10.11        6.19      2.20 o 
  -6  -5   1       98.11       91.73      3.61 o 
  -5  -5   1       21.06       27.19      1.95 o 
  -4  -5   1       95.47       90.90      3.96 o 
  -3  -5   1        1.63        4.51      1.06 o 
  -2  -5   1      594.84      613.69      8.29 o 
  -1  -5   1       41.98       36.14      1.59 o 
   0  -5   1       60.71       67.69      1.78 o 
   1  -5   1        7.91        7.37      0.82 o 
   2  -5   1       85.59       64.19      2.10 o 
   3  -5   1       26.97       25.11      1.57 o 
   4  -5   1       39.05       39.00      3.32 o 
   5  -5   1       12.11       10.43      1.86 o 
   6  -5   1       23.19       17.29      3.19 o 
   7  -5   1       19.94       14.82      2.51 o 
   8  -5   1        9.62        5.59      5.35 o 
   9  -5   1        6.89        9.09      4.60 o 
  10  -5   1        3.14        4.66      6.58 o 
  11  -5   1        0.18        6.40      7.58 o 
 -11  -4   1        0.53        4.79      4.75 o 
 -10  -4   1        9.61       11.70      4.70 o 
  -9  -4   1        4.17        4.03      3.71 o 
  -8  -4   1        8.32        4.57      2.81 o 
  -7  -4   1       35.20       38.42      3.47 o 
  -6  -4   1        1.99        1.55      1.22 o 
  -5  -4   1       75.43       95.47      4.07 o 
  -4  -4   1       60.76       63.85      2.25 o 
  -3  -4   1        7.10        7.99      1.08 o 
  -2  -4   1        0.45        2.87      0.80 o 
  -1  -4   1      258.41      209.37      3.31 o 
   0  -4   1      417.20      410.52      5.04 o 
   1  -4   1       64.20       74.87      1.84 o 
   2  -4   1      741.17      723.01      8.38 o 
   3  -4   1      134.59      147.33      2.94 o 
   4  -4   1       33.00       47.41      2.04 o 
   5  -4   1        0.16        0.34      1.77 o 
   6  -4   1      290.93      273.98      6.70 o 
   7  -4   1        9.49        8.27      2.11 o 
   8  -4   1        1.32       -0.49      2.05 o 
   9  -4   1        0.00       -0.78      3.86 o 
  10  -4   1        3.40        0.85      4.03 o 
  11  -4   1        0.49       -2.82      5.78 o 
 -11  -3   1        0.58       -1.57      3.45 o 
 -10  -3   1        0.03        2.72      4.16 o 
  -9  -3   1        0.03       -2.74      4.85 o 
  -8  -3   1       14.45       27.77      4.35 o 
  -7  -3   1        5.18       -0.37      1.75 o 
  -6  -3   1       71.35       87.81      2.85 o 
  -5  -3   1      124.28      141.37      6.25 o 
  -4  -3   1      204.30      179.58      3.45 o 
  -3  -3   1        4.85        9.28      0.95 o 
  -2  -3   1      117.04      212.73      3.19 o 
  -1  -3   1        3.38        1.43      0.57 o 
   0  -3   1       47.27       39.70      1.26 o 
   1  -3   1      293.03      282.81      4.07 o 
   2  -3   1      956.61      930.89     10.03 o 
   3  -3   1      435.13      459.24      6.54 o 
   4  -3   1       19.65       10.31      1.28 o 
   5  -3   1       25.77       27.81      1.46 o 
   6  -3   1       62.50       47.40      2.99 o 
   7  -3   1       13.59        9.95      2.18 o 
   8  -3   1       76.46       69.90      6.31 o 
   9  -3   1        0.80        3.08      2.96 o 
  10  -3   1        3.98        9.70      3.80 o 
  11  -3   1        1.65        2.89      4.46 o 
 -11  -2   1        0.06        0.36      5.66 o 
 -10  -2   1       27.91       21.00      4.59 o 
  -9  -2   1        0.79       -0.60      3.45 o 
  -8  -2   1        1.13        0.64      2.80 o 
  -7  -2   1        1.08        0.39      5.55 o 
  -6  -2   1      142.06      190.20      4.69 o 
  -5  -2   1        0.73       -0.73      0.73 o 
  -4  -2   1       86.38       79.67      2.24 o 
  -3  -2   1      430.25      422.77      5.68 o 
  -2  -2   1      302.31      348.27      4.26 o 
  -1  -2   1     4176.63     4030.00     39.83 o 
   0  -2   1      114.04      120.00      1.77 o 
   1  -2   1     2900.45     2663.42     25.72 o 
   2  -2   1       11.73       11.10      1.49 o 
   3  -2   1      364.83      345.37      4.76 o 
   4  -2   1       47.55       37.57      1.58 o 
   5  -2   1        3.41        3.89      0.89 o 
   6  -2   1      114.93      122.74      3.16 o 
   7  -2   1        0.23        0.79      1.52 o 
   8  -2   1       74.52       64.92      4.27 o 
   9  -2   1        0.21        0.78      2.90 o 
  10  -2   1       12.43        9.83      4.03 o 
  11  -2   1        0.16       -2.20      4.01 o 
 -11  -1   1        1.27        0.22      5.66 o 
 -10  -1   1       50.82       48.44      8.40 o 
  -9  -1   1        2.95        4.30      2.57 o 
  -8  -1   1       45.33       27.00      3.29 o 
  -7  -1   1        0.32        0.37      1.61 o 
  -6  -1   1      119.94      140.19      3.95 o 
  -5  -1   1       59.37       70.81      2.60 o 
  -4  -1   1     1419.81     1548.80     25.07 o 
  -3  -1   1      124.98      119.64      3.56 o 
  -2  -1   1     2591.94     2770.39     29.16 o 
  -1  -1   1      893.61      849.99      8.47 o 
   0  -1   1      538.25      519.41      5.27 o 
   1  -1   1      468.84      409.16      4.73 o 
   2  -1   1     4586.71     4625.67     50.20 o 
   3  -1   1     1365.07     1287.52     14.84 o 
   4  -1   1      443.37      432.80      7.92 o 
   5  -1   1      307.51      286.87      4.15 o 
   6  -1   1       51.10       49.55      1.89 o 
   7  -1   1       46.73       41.10      2.20 o 
   8  -1   1        8.75       -1.41      2.25 o 
   9  -1   1        0.01        1.59      3.01 o 
  10  -1   1        0.26       -3.22      4.48 o 
  11  -1   1        1.82        4.26      5.60 o 
 -11   0   1        1.01        9.08      6.38 o 
 -10   0   1       11.99       18.09      6.14 o 
  -9   0   1        3.88        3.59      3.45 o 
  -8   0   1       30.85       20.83      2.47 o 
  -7   0   1       42.63       40.63      2.67 o 
  -6   0   1       77.24       76.98      2.74 o 
  -5   0   1       41.34       52.82      1.80 o 
  -4   0   1     2865.59     3195.88     31.13 o 
  -3   0   1      608.40      686.25      8.98 o 
  -2   0   1     3211.44     3220.84     37.08 o 
  -1   0   1       88.07       94.24      1.72 o 
   0   0   1       99.64       88.09      2.79 o 
   1   0   1      605.56      594.95      6.94 o 
   2   0   1      872.51      834.88      8.02 o 
   3   0   1      436.39      483.58      5.47 o 
   4   0   1     3481.85     3897.53     39.87 o 
   5   0   1       20.34       27.41      2.19 o 
   6   0   1      112.71      106.35      3.85 o 
   7   0   1       35.47       32.68      2.23 o 
   8   0   1       22.78       12.88      2.68 o 
   9   0   1        3.53        4.56      2.80 o 
  10   0   1       25.01       30.19      7.06 o 
  11   0   1        0.00       -2.04      5.24 o 
 -11   1   1        8.75        5.08      5.94 o 
 -10   1   1        2.83       -3.20      4.84 o 
  -9   1   1        0.01        1.35      2.40 o 
  -8   1   1       23.39       12.28      2.11 o 
  -7   1   1       81.18      100.44      4.09 o 
  -6   1   1       86.04       80.40      3.28 o 
  -5   1   1      243.29      258.01      4.29 o 
  -4   1   1      247.82      240.07      5.50 o 
  -3   1   1     2548.10     2642.49     28.32 o 
  -2   1   1     2402.88     2470.93     25.39 o 
  -1   1   1     1845.07     1722.56     18.92 o 
   0   1   1      291.17      258.05      3.33 o 
   1   1   1        9.08        7.43      0.46 o 
   2   1   1     3614.58     3591.83     32.21 o 
   3   1   1      293.37      280.51      3.41 o 
   4   1   1      937.30      994.19     10.40 o 
   5   1   1       39.64       50.70      2.47 o 
   6   1   1      133.25      147.14      3.72 o 
   7   1   1        0.56       -2.09      2.09 o 
   8   1   1       32.23       22.12      4.50 o 
   9   1   1        2.80        1.00      4.18 o 
  10   1   1       42.05       47.70      8.26 o 
  11   1   1        0.34        1.22      5.62 o 
 -11   2   1        0.11        4.44      5.84 o 
 -10   2   1       13.48       17.19      4.26 o 
  -9   2   1        0.07        0.12      2.01 o 
  -8   2   1       82.91       68.41      4.45 o 
  -7   2   1        0.19       -0.50      1.41 o 
  -6   2   1       26.73       33.49      2.33 o 
  -5   2   1        0.94        2.97      0.90 o 
  -4   2   1       26.36       20.38      1.63 o 
  -3   2   1        6.22        9.39      0.82 o 
  -2   2   1       14.28       18.17      1.07 o 
  -1   2   1     1372.81     1274.67     15.72 o 
   0   2   1       37.64       37.92      1.46 o 
   1   2   1     3600.10     3271.24     35.41 o 
   2   2   1       37.73       65.12      1.50 o 
   3   2   1      169.40      152.57      2.67 o 
   4   2   1        4.18        2.92      0.79 o 
   5   2   1       28.52       22.54      1.92 o 
   6   2   1      173.55      211.70      5.37 o 
   7   2   1        1.23        0.75      1.70 o 
   8   2   1        0.07       -0.06      2.80 o 
   9   2   1        0.83        3.52      4.22 o 
  10   2   1       12.69       13.85      5.70 o 
 -11   3   1        2.19        0.74      6.34 o 
 -10   3   1        7.71        8.95      3.19 o 
  -9   3   1        0.69        2.42      3.39 o 
  -8   3   1       29.59       20.78      2.36 o 
  -7   3   1       43.12       47.02      3.40 o 
  -6   3   1      137.17      111.79      3.85 o 
  -5   3   1       60.93       66.03      2.15 o 
  -4   3   1       14.61        5.87      0.91 o 
  -3   3   1      372.29      423.63      5.54 o 
  -2   3   1     1028.85     1008.93     14.63 o 
  -1   3   1      631.70      604.36      9.47 o 
   0   3   1        2.69        0.99      0.60 o 
   1   3   1      150.81      158.44      3.20 o 
   2   3   1      246.93      378.95      5.01 o 
   3   3   1        2.58        4.44      0.85 o 
   4   3   1      258.11      228.83      5.02 o 
   5   3   1      111.18      128.40      3.39 o 
   6   3   1       45.16       44.31      2.77 o 
   7   3   1       14.75        5.72      3.38 o 
   8   3   1       14.40       16.91      5.91 o 
   9   3   1        0.08       -0.32      4.20 o 
  10   3   1        1.58        7.12      5.44 o 
  11   3   1        0.18       -1.60      5.98 o 
 -10   4   1        3.50        1.37      2.92 o 
  -9   4   1        1.21        0.91      2.57 o 
  -8   4   1        0.00       -0.46      1.78 o 
  -7   4   1        3.03        4.38      1.78 o 
  -6   4   1      145.00      133.57      4.34 o 
  -5   4   1       18.96       17.38      2.99 o 
  -4   4   1       14.62       18.22      1.39 o 
  -3   4   1      207.10      232.37      3.85 o 
  -2   4   1      407.45      379.10      5.23 o 
  -1   4   1       21.10       32.14      1.38 o 
   0   4   1      931.67      939.66     11.56 o 
   1   4   1       70.54       50.32      1.67 o 
   2   4   1       62.11       57.15      2.13 o 
   3   4   1        3.74        2.89      0.98 o 
   4   4   1       13.43       13.38      1.38 o 
   5   4   1       17.70       17.59      1.63 o 
   6   4   1        2.64        2.90      1.54 o 
   7   4   1       23.58       14.74      2.45 o 
   8   4   1        0.02        1.39      2.40 o 
   9   4   1        1.24       -1.60      3.56 o 
  10   4   1        7.71       10.11      5.54 o 
  11   4   1        0.01       -1.61      4.60 o 
 -10   5   1        1.23       -3.40      3.40 o 
  -9   5   1       12.56        5.79      3.32 o 
  -8   5   1        1.99       -0.48      2.18 o 
  -7   5   1       45.08       48.47      3.45 o 
  -6   5   1       38.22       28.54      3.29 o 
  -5   5   1        0.04        0.23      1.33 o 
  -4   5   1       67.87       66.61      2.99 o 
  -3   5   1       13.85       11.11      1.23 o 
  -2   5   1      158.65      141.20      2.87 o 
  -1   5   1       13.68       14.94      1.16 o 
   0   5   1        2.24        1.47      0.82 o 
   1   5   1       28.58       24.56      1.60 o 
   2   5   1      759.86      788.61     10.29 o 
   3   5   1        3.17        5.20      1.19 o 
   4   5   1       85.88       88.60      2.90 o 
   5   5   1       16.78       22.20      1.88 o 
   6   5   1      103.00       93.76      4.23 o 
   7   5   1        4.61        4.84      2.27 o 
   8   5   1       29.24       28.78      4.92 o 
   9   5   1        0.82        2.30      3.16 o 
  10   5   1        1.25        0.37      4.67 o 
 -10   6   1        2.23       -2.56      5.30 o 
  -9   6   1        0.05       -0.57      3.19 o 
  -8   6   1        3.02       -0.68      2.79 o 
  -7   6   1        5.80        6.95      2.63 o 
  -6   6   1       16.29       12.96      2.07 o 
  -5   6   1      106.14      118.81      3.96 o 
  -4   6   1       19.67       14.20      2.08 o 
  -3   6   1       20.34       24.06      1.98 o 
  -2   6   1      149.57      159.50      3.65 o 
  -1   6   1       58.29       54.68      1.96 o 
   0   6   1      454.26      497.27      6.88 o 
   1   6   1       16.43       18.66      2.09 o 
   2   6   1       62.02       37.17      2.07 o 
   3   6   1        2.03        1.67      1.23 o 
   4   6   1        0.17        1.44      1.35 o 
   5   6   1        7.64        7.08      2.35 o 
   6   6   1       64.42       46.72      6.74 o 
   7   6   1        1.53        1.52      2.17 o 
   8   6   1       32.93       40.34      5.42 o 
   9   6   1        1.85        0.94      3.23 o 
  10   6   1       10.63        5.77      3.95 o 
  -9   7   1        5.49        2.58      5.50 o 
  -8   7   1        0.00        6.07      5.24 o 
  -7   7   1        2.54        3.21      2.55 o 
  -6   7   1       37.99       39.07      3.01 o 
  -5   7   1        0.26        2.58      1.73 o 
  -4   7   1        3.36        5.29      1.63 o 
  -3   7   1       22.15       22.99      2.17 o 
  -2   7   1       43.24       37.26      2.78 o 
  -1   7   1       62.55       68.44      3.34 o 
   0   7   1       99.70      114.12      3.51 o 
   1   7   1        8.34       15.04      1.67 o 
   2   7   1        0.42       -1.25      1.25 o 
   3   7   1       10.99       10.88      1.78 o 
   4   7   1        0.00        2.73      1.58 o 
   5   7   1       14.31       10.45      2.65 o 
   6   7   1        0.81       -1.99      1.99 o 
   7   7   1        2.32        2.32      2.84 o 
   8   7   1        9.62       10.40      3.82 o 
   9   7   1        1.88       -1.94      3.37 o 
  -8   8   1        0.15       -4.74      4.74 o 
  -7   8   1        2.35        8.38      4.16 o 
  -6   8   1        9.93       16.19      4.27 o 
  -5   8   1        6.85        3.19      2.21 o 
  -4   8   1       67.72       69.69      4.49 o 
  -3   8   1       10.26        8.07      2.16 o 
  -2   8   1        1.93        2.50      1.83 o 
  -1   8   1        5.89        5.81      1.99 o 
   0   8   1       96.57      122.85      4.59 o 
   1   8   1       18.91       13.13      2.02 o 
   2   8   1        0.48        3.67      1.77 o 
   3   8   1        2.34        2.88      1.65 o 
   4   8   1        4.28        6.16      2.03 o 
   5   8   1       29.87       35.22      3.37 o 
   6   8   1        5.06       10.45      5.35 o 
   7   8   1        1.99       -1.23      2.88 o 
   8   8   1        0.90        1.04      3.49 o 
   9   8   1        0.02       -2.39      4.75 o 
  -8   9   1        1.44       -2.18      6.12 o 
  -7   9   1        2.25        5.74      4.92 o 
  -6   9   1        0.81       -2.00      4.20 o 
  -5   9   1        1.19        3.62      3.71 o 
  -4   9   1       46.74       52.69      4.72 o 
  -3   9   1        1.63        3.04      2.19 o 
  -2   9   1        0.45        5.81      2.13 o 
  -1   9   1        0.88       -1.57      1.99 o 
   0   9   1       72.78       69.56      4.01 o 
   1   9   1        0.34        3.13      2.21 o 
   2   9   1       10.28       11.71      2.20 o 
   3   9   1       19.01       15.30      2.43 o 
   4   9   1        3.77       12.61      2.45 o 
   5   9   1        0.46       -1.47      2.71 o 
   6   9   1        0.02       -0.57      2.92 o 
   7   9   1        4.61        0.51      3.25 o 
   8   9   1        0.01        3.82      4.60 o 
  -7  10   1        4.98        9.74      6.54 o 
  -6  10   1        4.77       -3.50      5.08 o 
  -5  10   1        1.18        3.52      4.76 o 
  -4  10   1        0.12        0.10      4.06 o 
  -3  10   1        0.05        1.99      3.54 o 
  -2  10   1        0.72       -0.97      2.67 o 
  -1  10   1       16.48       21.53      2.99 o 
   0  10   1        0.12        0.98      3.12 o 
   1  10   1        3.54        2.95      2.48 o 
   2  10   1       36.65       37.83      4.31 o 
   3  10   1        7.80       13.82      2.89 o 
   4  10   1        0.81        1.95      2.89 o 
   5  10   1        8.38        5.89      3.29 o 
   6  10   1        0.77        4.13      4.25 o 
   7  10   1        0.01       -1.23      5.28 o 
  -6  11   1        2.68       13.93      6.82 o 
  -5  11   1        0.14        3.12      5.42 o 
  -4  11   1        0.04        2.28      4.84 o 
  -3  11   1        1.84        2.54      5.10 o 
  -2  11   1        0.00        3.48      4.92 o 
  -1  11   1        3.68        3.63      3.80 o 
   0  11   1       11.74       13.17      4.24 o 
   1  11   1        2.58        3.73      3.55 o 
   2  11   1        1.89        3.96      5.78 o 
   3  11   1        1.72       -1.32      5.68 o 
   4  11   1        0.03        2.67      3.32 o 
   5  11   1        1.41        6.85      4.85 o 
   6  11   1        0.54        1.08      5.38 o 
  -4  12   1        2.05        3.20      5.94 o 
  -3  12   1        4.85        0.82      5.44 o 
  -2  12   1        2.76        6.10      5.98 o 
  -1  12   1        3.86       -0.96      5.36 o 
   0  12   1        0.05        1.82      5.18 o 
   1  12   1        0.83        2.03      4.04 o 
   2  12   1        0.01        2.40      4.33 o 
   3  12   1        0.86        5.66      7.62 o 
   4  12   1        0.72        8.66      7.92 o 
  -1  13   1        0.56        7.40      6.26 o 
   0  13   1        0.01       -0.36      6.46 o 
   2  13   1        0.14        4.40      7.86 o 
  -3 -13   2        2.05       12.14      8.34 o 
  -2 -13   2        1.34        9.30      8.02 o 
  -1 -13   2        1.86       -4.38      6.70 o 
   0 -13   2        0.01        1.90      7.10 o 
   1 -13   2        0.15        0.00      6.56 o 
   2 -13   2        0.04       -4.34      6.12 o 
   3 -13   2        0.35        2.06      7.28 o 
  -5 -12   2        0.81        4.16      4.37 o 
  -4 -12   2        0.04        4.13      4.84 o 
  -3 -12   2        6.12        1.82      7.32 o 
  -2 -12   2        3.05        0.32      6.42 o 
  -1 -12   2        8.81        2.26      5.76 o 
   0 -12   2        0.00        1.10      6.28 o 
   1 -12   2        0.05        9.24      6.40 o 
   2 -12   2        2.27       -3.30      5.72 o 
   3 -12   2        0.51        1.04      5.90 o 
   4 -12   2        0.24        2.80      5.84 o 
   5 -12   2        0.25        6.78      6.88 o 
  -6 -11   2        0.08        4.02      4.23 o 
  -5 -11   2        3.27        2.02      3.92 o 
  -4 -11   2        0.37        0.51      3.85 o 
  -3 -11   2        4.10        6.12      3.47 o 
  -2 -11   2        1.72        8.08      5.72 o 
  -1 -11   2        3.26       -0.06      4.82 o 
   0 -11   2        5.47        5.39      3.85 o 
   1 -11   2       27.64       32.09      7.66 o 
   2 -11   2        6.68       11.20      5.82 o 
   3 -11   2        1.08        3.42      3.53 o 
   4 -11   2        2.36        0.84      6.48 o 
   5 -11   2        0.41       -1.44      3.78 o 
   6 -11   2        0.11        2.97      4.16 o 
   7 -11   2        1.68        4.70      7.04 o 
  -7 -10   2        0.33       -1.20      3.80 o 
  -6 -10   2        1.24        4.13      3.87 o 
  -5 -10   2        5.52       12.20      3.21 o 
  -4 -10   2        0.11        4.99      2.55 o 
  -3 -10   2        5.71        7.20      2.41 o 
  -2 -10   2        2.76        2.10      2.15 o 
  -1 -10   2        6.04        1.80      2.91 o 
   0 -10   2        6.46       13.46      3.31 o 
   1 -10   2        0.41        2.34      2.25 o 
   2 -10   2        9.28       15.38      2.71 o 
   3 -10   2        2.16        0.97      2.38 o 
   4 -10   2       12.65       14.41      3.32 o 
   5 -10   2       10.36        7.12      3.42 o 
   6 -10   2       20.46       21.76      4.61 o 
   7 -10   2        0.79        4.46      4.19 o 
   8 -10   2        2.61       11.12      7.30 o 
  -8  -9   2        0.28       -1.13      3.97 o 
  -7  -9   2       11.70        6.64      3.71 o 
  -6  -9   2        1.83        3.52      3.31 o 
  -5  -9   2        0.77       -0.50      2.23 o 
  -4  -9   2        6.50        6.30      2.39 o 
  -3  -9   2        9.08       12.83      2.33 o 
  -2  -9   2        1.34        2.00      1.83 o 
  -1  -9   2        0.44        1.39      1.59 o 
   0  -9   2       44.94       59.67      4.20 o 
   1  -9   2       36.48       31.57      3.64 o 
   2  -9   2        5.41        5.67      2.17 o 
   3  -9   2        0.12        5.51      2.10 o 
   4  -9   2        0.37       -1.49      2.07 o 
   5  -9   2       84.40      103.98      5.96 o 
   6  -9   2        5.11        2.57      3.05 o 
   7  -9   2       19.56       16.98      4.41 o 
   8  -9   2       29.92       35.79      5.55 o 
   9  -9   2        0.21       -0.18      6.58 o 
  -9  -8   2        0.71        4.23      4.15 o 
  -8  -8   2        4.34        6.15      3.88 o 
  -7  -8   2       42.53       41.44      5.78 o 
  -6  -8   2        5.41       10.66      3.28 o 
  -5  -8   2       75.17       82.17      6.15 o 
  -4  -8   2        1.95        2.19      1.93 o 
  -3  -8   2       42.86       38.25      2.41 o 
  -2  -8   2       22.59       20.99      2.10 o 
  -1  -8   2        5.32        6.13      1.85 o 
   0  -8   2       17.92       15.29      1.64 o 
   1  -8   2       10.00        6.60      2.63 o 
   2  -8   2       13.13       14.60      2.24 o 
   3  -8   2        3.85        5.09      1.94 o 
   4  -8   2        1.09        3.29      1.98 o 
   5  -8   2        2.76        5.50      2.20 o 
   6  -8   2       26.81       22.42      3.16 o 
   7  -8   2       42.33       59.89      5.98 o 
   8  -8   2       14.21       10.11      4.23 o 
   9  -8   2       10.21        6.87      8.60 o 
 -10  -7   2        0.87        1.20      4.72 o 
  -9  -7   2        4.11        3.13      4.35 o 
  -8  -7   2        1.47       -1.57      3.68 o 
  -7  -7   2        0.01       -0.36      2.78 o 
  -6  -7   2       44.84       37.49      3.41 o 
  -5  -7   2      130.65      128.59      4.93 o 
  -4  -7   2      159.55      164.63      4.16 o 
  -3  -7   2      237.12      255.96      4.76 o 
  -2  -7   2       17.30       16.77      1.63 o 
  -1  -7   2      182.69      194.55      5.43 o 
   0  -7   2        0.77       -0.70      1.00 o 
   1  -7   2      103.32      123.20      4.29 o 
   2  -7   2       29.32       35.44      2.97 o 
   3  -7   2        6.83        7.23      1.79 o 
   4  -7   2       54.76       67.64      3.63 o 
   5  -7   2       41.39       40.54      3.23 o 
   6  -7   2        2.01       -0.46      2.04 o 
   7  -7   2       16.18       18.48      4.15 o 
   8  -7   2        0.00       -2.99      2.99 o 
   9  -7   2        9.02        7.39      7.95 o 
  10  -7   2        6.17       10.72      7.10 o 
 -10  -6   2        5.45        1.17      3.86 o 
  -9  -6   2        1.78       -3.08      4.77 o 
  -8  -6   2       14.49       11.83      3.79 o 
  -7  -6   2       47.45       44.94      5.23 o 
  -6  -6   2        1.58        7.63      1.90 o 
  -5  -6   2        0.03        1.01      1.35 o 
  -4  -6   2      382.71      433.46      6.99 o 
  -3  -6   2        1.92        2.78      1.16 o 
  -2  -6   2      213.43      247.57      4.27 o 
  -1  -6   2      240.21      195.29      5.09 o 
   0  -6   2        7.69        9.26      1.08 o 
   1  -6   2        3.71        5.17      1.04 o 
   2  -6   2      209.25      243.33      3.92 o 
   3  -6   2      131.07      149.61      4.08 o 
   4  -6   2        1.00        0.80      1.49 o 
   5  -6   2       26.42       30.23      2.80 o 
   6  -6   2        1.28        5.43      2.17 o 
   7  -6   2        7.32        3.47      2.45 o 
   8  -6   2        3.24       -2.15      2.84 o 
   9  -6   2        8.87        3.71      3.84 o 
  10  -6   2        5.94        8.04      4.74 o 
 -10  -5   2        2.14        1.76      6.20 o 
  -9  -5   2        1.10        0.77      3.87 o 
  -8  -5   2       12.04        8.14      3.06 o 
  -7  -5   2        7.20        6.42      2.27 o 
  -6  -5   2      182.80      232.96      5.43 o 
  -5  -5   2       36.42       29.92      1.99 o 
  -4  -5   2        7.62        8.64      1.26 o 
  -3  -5   2       14.38       16.80      1.23 o 
  -2  -5   2      846.67      921.36     11.07 o 
  -1  -5   2        2.35        3.49      0.90 o 
   0  -5   2       54.38       37.11      1.36 o 
   1  -5   2       40.55       46.33      1.96 o 
   2  -5   2       43.34       59.23      1.80 o 
   3  -5   2       97.64       81.92      2.66 o 
   4  -5   2       17.27       14.37      2.72 o 
   5  -5   2        0.03       -1.43      1.43 o 
   6  -5   2       13.09       16.69      2.43 o 
   7  -5   2       10.98        7.85      2.35 o 
   8  -5   2        3.27        0.60      2.85 o 
   9  -5   2        0.05        4.58      3.38 o 
  10  -5   2        2.56       -1.07      3.98 o 
  11  -5   2        4.25        0.84      6.86 o 
 -11  -4   2        0.98       -0.90      3.89 o 
 -10  -4   2        0.10       -1.01      4.04 o 
  -9  -4   2        0.02        1.33      3.09 o 
  -8  -4   2       13.91       17.93      3.30 o 
  -7  -4   2        0.16       -1.88      2.22 o 
  -6  -4   2       81.38       96.40      3.09 o 
  -5  -4   2       29.84       38.20      2.14 o 
  -4  -4   2      253.78      290.70      4.37 o 
  -3  -4   2       11.05       21.83      1.39 o 
  -2  -4   2      586.13      626.42      7.10 o 
  -1  -4   2      149.13      146.68      2.79 o 
   0  -4   2       47.54       52.59      1.34 o 
   1  -4   2      750.16      694.76      7.45 o 
   2  -4   2       11.44       22.07      1.24 o 
   3  -4   2      789.25      786.23      8.54 o 
   4  -4   2       11.09       11.22      1.99 o 
   5  -4   2       20.63       18.10      2.08 o 
   6  -4   2       87.77       99.22      3.70 o 
   7  -4   2       25.58       30.82      3.65 o 
   8  -4   2        0.04        0.63      1.98 o 
   9  -4   2        6.41        8.41      5.80 o 
  10  -4   2        2.32        2.14      4.01 o 
  11  -4   2        0.01       -2.28      5.72 o 
 -11  -3   2        0.00        0.61      3.23 o 
 -10  -3   2        0.00       -0.05      3.01 o 
  -9  -3   2        8.62        9.64      3.34 o 
  -8  -3   2       69.75       95.57     12.76 o 
  -7  -3   2       16.73       12.22      2.61 o 
  -6  -3   2       90.96       85.53      3.02 o 
  -5  -3   2      155.20      160.47      3.14 o 
  -4  -3   2      376.84      417.11      5.44 o 
  -3  -3   2      216.93      189.27      3.33 o 
  -2  -3   2      245.73      237.75      3.06 o 
  -1  -3   2      327.03      325.93      3.52 o 
   0  -3   2      383.24      401.09      4.34 o 
   1  -3   2      417.37      426.57      4.82 o 
   2  -3   2       36.70       20.81      1.08 o 
   3  -3   2        9.96        6.45      0.82 o 
   4  -3   2      323.22      333.34      4.73 o 
   5  -3   2       94.51       88.81      2.49 o 
   6  -3   2        6.34        6.64      1.56 o 
   7  -3   2        4.97        8.34      2.08 o 
   8  -3   2        7.25        1.88      2.00 o 
   9  -3   2        0.89       -1.70      2.96 o 
  10  -3   2        0.87        3.21      3.70 o 
  11  -3   2        4.64        1.78      6.14 o 
 -11  -2   2        0.02        5.33      4.74 o 
 -10  -2   2        8.52       14.84      5.15 o 
  -9  -2   2        0.47       -0.83      2.59 o 
  -8  -2   2        9.98       10.76      2.71 o 
  -7  -2   2       20.68        8.36      2.31 o 
  -6  -2   2      575.51      626.69     11.70 o 
  -5  -2   2      459.68      554.49      9.24 o 
  -4  -2   2       82.56       47.15      1.87 o 
  -3  -2   2      798.48      902.09     10.65 o 
  -2  -2   2        1.88        4.21      0.53 o 
  -1  -2   2      926.63      865.79      8.39 o 
   0  -2   2     1477.28     1369.61     12.70 o 
   1  -2   2     2177.80     2212.40     20.25 o 
   2  -2   2       89.25       58.65      1.89 o 
   3  -2   2      748.68      864.61      9.19 o 
   4  -2   2      119.15       93.91      2.45 o 
   5  -2   2      234.38      209.76      3.57 o 
   6  -2   2       73.78       63.84      2.77 o 
   7  -2   2        3.90        1.15      1.39 o 
   8  -2   2        0.49        3.48      2.29 o 
   9  -2   2       23.92       30.58      4.87 o 
  10  -2   2        5.42        0.44      3.71 o 
  11  -2   2        0.77       -1.63      6.69 o 
 -11  -1   2        8.41        1.64      6.30 o 
 -10  -1   2       20.38       18.41      6.40 o 
  -9  -1   2        4.81        3.93      2.77 o 
  -8  -1   2      101.52      128.36      5.51 o 
  -7  -1   2        4.78        7.71      1.70 o 
  -6  -1   2      383.19      446.50      7.28 o 
  -5  -1   2       20.75       32.89      2.81 o 
  -4  -1   2      630.84      761.77     11.44 o 
  -3  -1   2      323.73      390.07      6.56 o 
  -2  -1   2      289.39      315.93      4.19 o 
  -1  -1   2     1979.92     2015.90     20.14 o 
   0  -1   2      954.18      953.27     11.65 o 
   1  -1   2     3040.27     3022.42     26.94 o 
   2  -1   2     1295.91     1281.24     12.87 o 
   3  -1   2     1063.22     1129.34     11.67 o 
   4  -1   2       51.83       88.75      1.87 o 
   5  -1   2       18.69       22.25      1.65 o 
   6  -1   2      327.57      373.15      7.60 o 
   7  -1   2       62.10       72.10      3.60 o 
   8  -1   2      133.90      174.28      5.51 o 
   9  -1   2       26.80       28.60      4.51 o 
  10  -1   2        3.22        0.35      6.01 o 
  11  -1   2        9.41       11.16      6.50 o 
 -11   0   2       22.96       40.22      8.68 o 
 -10   0   2        2.90        6.10      5.38 o 
  -9   0   2       10.27       11.97      4.05 o 
  -8   0   2      263.92      331.48      8.73 o 
  -7   0   2       15.35       23.03      4.09 o 
  -6   0   2       59.16       73.24      2.52 o 
  -5   0   2       44.58       39.02      2.04 o 
  -4   0   2     1177.78     1491.82     15.39 o 
  -3   0   2      189.41      219.34      4.96 o 
  -2   0   2     1151.47     1234.25     13.44 o 
  -1   0   2      252.17      257.46      2.90 o 
   0   0   2      219.68      240.24      2.61 o 
   1   0   2     3832.23     3760.57     31.75 o 
   2   0   2       42.92       39.39      1.94 o 
   3   0   2       31.23       39.07      1.51 o 
   4   0   2     1869.71     2133.59     22.53 o 
   5   0   2        0.21       -0.14      0.99 o 
   6   0   2       47.09       43.69      2.74 o 
   7   0   2       23.15       31.40      3.67 o 
   8   0   2      189.41      251.73      7.88 o 
   9   0   2       18.57       18.27      5.42 o 
  10   0   2        9.76       12.98      6.20 o 
  11   0   2       17.88       20.81      7.08 o 
 -11   1   2        2.87        5.52      6.48 o 
 -10   1   2        2.15       -0.22      4.90 o 
  -9   1   2       39.45       44.09      4.21 o 
  -8   1   2       26.37       38.95      3.13 o 
  -7   1   2       16.45       19.43      1.85 o 
  -6   1   2      368.46      446.96      6.13 o 
  -5   1   2        5.86        3.17      0.98 o 
  -4   1   2      151.67       91.39      3.06 o 
  -3   1   2     1580.71     1835.16     21.18 o 
  -2   1   2      212.81      265.10      3.71 o 
  -1   1   2     6459.71     6371.23     63.90 o 
   0   1   2     1758.01     1667.05     17.33 o 
   1   1   2       27.14       23.29      1.14 o 
   2   1   2      223.06      253.27      3.35 o 
   3   1   2      942.40     1018.09     10.74 o 
   4   1   2       14.56       24.52      1.42 o 
   5   1   2       66.36       69.57      2.30 o 
   6   1   2      646.89      724.34     12.13 o 
   7   1   2        4.96        5.24      2.15 o 
   8   1   2        7.43        5.98      3.25 o 
   9   1   2        2.62        3.50      4.60 o 
  10   1   2       14.85        8.12      5.68 o 
  11   1   2        2.42        2.64      6.36 o 
 -11   2   2        4.28        9.94      6.66 o 
 -10   2   2        0.56       -1.18      3.24 o 
  -9   2   2       19.12       21.85      3.12 o 
  -8   2   2        5.85        0.66      1.76 o 
  -7   2   2        0.14        2.05      1.48 o 
  -6   2   2        0.02        0.52      1.06 o 
  -5   2   2      353.22      399.01      5.27 o 
  -4   2   2       51.63       50.54      1.68 o 
  -3   2   2      181.53      195.24      3.05 o 
  -2   2   2      216.48      152.13      2.72 o 
  -1   2   2      233.92      250.92      4.18 o 
   0   2   2      806.75      794.33      9.58 o 
   1   2   2      603.14      557.01      6.65 o 
   2   2   2      195.52      145.27      2.60 o 
   3   2   2       12.90       17.70      1.01 o 
   4   2   2      279.90      229.57      3.67 o 
   5   2   2      398.43      450.00      6.82 o 
   6   2   2      281.14      252.09      6.81 o 
   7   2   2       33.29       24.27      3.20 o 
   8   2   2       33.32       35.16      5.43 o 
   9   2   2        5.58        1.30      4.40 o 
  10   2   2        1.10        3.66      5.30 o 
  11   2   2        0.14        2.90      6.08 o 
 -11   3   2        2.20       -0.57      4.29 o 
 -10   3   2        0.39        1.48      3.42 o 
  -9   3   2        0.80        3.15      2.51 o 
  -8   3   2        1.97        5.59      1.90 o 
  -7   3   2       12.64       16.50      2.12 o 
  -6   3   2       57.85       63.09      3.12 o 
  -5   3   2        7.06        4.90      1.15 o 
  -4   3   2      188.22      198.69      3.43 o 
  -3   3   2      211.90      232.63      4.01 o 
  -2   3   2       27.34       45.78      2.58 o 
  -1   3   2      921.86      917.80     11.96 o 
   0   3   2      226.20      236.02      4.09 o 
   1   3   2      243.55      229.64      3.63 o 
   2   3   2      225.61      256.93      3.72 o 
   3   3   2      107.28       80.61      2.34 o 
   4   3   2      238.74      269.93      4.76 o 
   5   3   2        0.37        0.21      1.34 o 
   6   3   2        0.11       -1.55      1.55 o 
   7   3   2        5.46        5.02      2.45 o 
   8   3   2       48.11       61.68      6.44 o 
   9   3   2        4.69        3.78      4.52 o 
  10   3   2        0.07       -4.40      4.40 o 
  11   3   2        0.08       -2.44      5.76 o 
 -11   4   2        0.45        6.26      5.84 o 
 -10   4   2        1.94       -1.01      4.75 o 
  -9   4   2        3.03        0.77      3.31 o 
  -8   4   2        2.08        1.47      2.14 o 
  -7   4   2        5.04        7.78      2.40 o 
  -6   4   2      107.91      119.47      4.14 o 
  -5   4   2        0.19        1.84      1.28 o 
  -4   4   2       23.35       19.78      1.40 o 
  -3   4   2      539.30      564.40      7.40 o 
  -2   4   2        0.14        1.59      0.88 o 
  -1   4   2       79.97       72.11      1.93 o 
   0   4   2        2.14        0.86      0.71 o 
   1   4   2       22.34       22.25      1.31 o 
   2   4   2      671.76      709.97      9.87 o 
   3   4   2       71.40       93.47      2.52 o 
   4   4   2      139.80      142.57      3.42 o 
   5   4   2       65.88       67.31      3.03 o 
   6   4   2      172.41      218.06      6.02 o 
   7   4   2        6.31        7.85      2.53 o 
   8   4   2        0.06        0.03      2.73 o 
   9   4   2        0.87        3.00      3.55 o 
  10   4   2        0.58       -2.46      4.01 o 
  11   4   2        1.12        1.96      5.41 o 
 -11   5   2        5.21       -4.92      4.92 o 
 -10   5   2        6.23        4.88      4.13 o 
  -9   5   2        2.62        7.87      3.73 o 
  -8   5   2        5.65        0.70      4.87 o 
  -7   5   2       23.22       17.58      2.94 o 
  -6   5   2        2.86        2.03      1.71 o 
  -5   5   2        4.57        3.37      1.47 o 
  -4   5   2        0.32        0.20      1.17 o 
  -3   5   2       26.59       28.53      1.85 o 
  -2   5   2      189.91      219.27      4.10 o 
  -1   5   2       51.73       54.81      1.71 o 
   0   5   2       20.46       12.50      1.08 o 
   1   5   2        3.77        1.20      0.92 o 
   2   5   2      684.58      746.09     10.00 o 
   3   5   2        0.05        0.36      1.13 o 
   4   5   2      150.16      189.91      4.23 o 
   5   5   2        3.70        4.31      1.69 o 
   6   5   2       53.65       71.19      5.80 o 
   7   5   2       32.49       29.47      4.56 o 
   8   5   2       18.91       16.90      3.44 o 
   9   5   2        4.70        5.90      3.42 o 
  10   5   2        4.39        4.59      3.67 o 
 -10   6   2        7.52       10.38      6.06 o 
  -9   6   2       10.14        5.92      4.47 o 
  -8   6   2        0.96        1.12      3.02 o 
  -7   6   2        0.92        2.59      2.40 o 
  -6   6   2        0.18        1.74      1.91 o 
  -5   6   2       49.95       50.97      3.19 o 
  -4   6   2       34.82       31.56      3.33 o 
  -3   6   2       65.62       76.00      3.02 o 
  -2   6   2      148.65      175.63      4.17 o 
  -1   6   2      120.41      145.38      2.90 o 
   0   6   2        1.78        0.82      0.88 o 
   1   6   2      302.72      285.76      5.21 o 
   2   6   2       23.18       28.72      2.08 o 
   3   6   2       27.43       30.85      2.14 o 
   4   6   2      350.58      371.94      6.64 o 
   5   6   2       43.78       41.51      2.95 o 
   6   6   2       14.31        7.66      2.59 o 
   7   6   2        5.40        8.54      2.81 o 
   8   6   2        0.02        0.55      2.85 o 
   9   6   2        1.97        5.43      3.51 o 
  10   6   2        1.47        0.11      4.64 o 
  -9   7   2        5.29        8.62      4.07 o 
  -8   7   2        3.82        2.13      2.87 o 
  -7   7   2       42.95       52.43      9.22 o 
  -6   7   2       22.52       14.31      2.65 o 
  -5   7   2       11.07       13.10      2.48 o 
  -4   7   2       19.39       24.61      3.55 o 
  -3   7   2        1.11        0.05      1.41 o 
  -2   7   2       10.43       13.44      1.79 o 
  -1   7   2       40.11       42.43      2.45 o 
   0   7   2        3.93        6.14      1.55 o 
   1   7   2       73.43       85.58      3.05 o 
   2   7   2       14.86        8.80      1.65 o 
   3   7   2      117.44      117.59      3.71 o 
   4   7   2       45.91       45.95      2.94 o 
   5   7   2       62.77       55.54      3.78 o 
   6   7   2       16.52       11.72      2.69 o 
   7   7   2       13.41        5.36      3.08 o 
   8   7   2        4.23        2.12      3.22 o 
   9   7   2        0.48        3.18      3.69 o 
  -8   8   2       46.71       42.02      5.62 o 
  -7   8   2       22.20       28.42      4.06 o 
  -6   8   2        0.13        5.08      2.70 o 
  -5   8   2       36.40       50.16      3.93 o 
  -4   8   2        0.53       -0.42      1.92 o 
  -3   8   2        3.07        2.62      1.95 o 
  -2   8   2        5.82        3.02      2.01 o 
  -1   8   2       18.19       20.46      3.49 o 
   0   8   2       27.96       29.52      2.96 o 
   1   8   2        2.04        0.47      1.60 o 
   2   8   2        0.99        0.75      1.70 o 
   3   8   2        6.60        6.24      1.83 o 
   4   8   2        3.34        4.81      2.28 o 
   5   8   2       14.20       14.11      3.07 o 
   6   8   2        2.97        2.96      2.82 o 
   7   8   2       14.23       16.90      4.00 o 
   8   8   2        0.08       -0.03      3.48 o 
   9   8   2        0.10       -0.80      4.90 o 
  -7   9   2        3.00        6.50      5.54 o 
  -6   9   2       27.01       36.61      7.48 o 
  -5   9   2       39.29       40.00      5.76 o 
  -4   9   2        4.88        4.91      3.65 o 
  -3   9   2        0.16       -2.32      2.46 o 
  -2   9   2        2.33       -0.38      2.52 o 
  -1   9   2       20.57       18.77      3.40 o 
   0   9   2       13.16        9.66      3.54 o 
   1   9   2        3.99        5.53      2.38 o 
   2   9   2        1.15        2.43      2.01 o 
   3   9   2       11.28       10.14      3.05 o 
   4   9   2        2.11        0.70      2.50 o 
   5   9   2        0.02        2.66      2.93 o 
   6   9   2        1.85        3.36      3.05 o 
   7   9   2        2.71        0.89      3.47 o 
   8   9   2        0.07       -3.81      3.81 o 
  -6  10   2        8.93       10.20      5.84 o 
  -5  10   2        1.50       13.57      5.44 o 
  -4  10   2        6.04        3.06      5.00 o 
  -3  10   2        2.18        2.44      4.18 o 
  -2  10   2        3.44        3.86      4.49 o 
  -1  10   2       14.84       10.48      4.02 o 
   0  10   2        3.45        1.48      2.90 o 
   1  10   2        0.07        3.48      2.78 o 
   2  10   2        1.09        7.68      3.17 o 
   3  10   2        0.06        2.48      3.07 o 
   4  10   2        1.21       -0.40      2.98 o 
   5  10   2        6.06       17.39      3.66 o 
   6  10   2        0.65        1.40      3.47 o 
   7  10   2        0.01       -1.73      3.62 o 
  -5  11   2        0.28       -1.62      5.24 o 
  -4  11   2        0.05        4.36      5.30 o 
  -3  11   2        2.07        1.56      5.04 o 
  -2  11   2        0.26       -1.24      4.50 o 
  -1  11   2        2.28        5.74      5.38 o 
   0  11   2        6.32        7.36      5.10 o 
   1  11   2        3.29        1.21      3.66 o 
   2  11   2        6.98       12.25      4.64 o 
   3  11   2        7.07        7.83      4.36 o 
   4  11   2        0.06       -0.65      3.35 o 
   5  11   2        0.07        4.65      3.72 o 
   6  11   2        0.50        3.78      5.42 o 
  -3  12   2        0.06        4.70      6.34 o 
  -2  12   2        0.37       -0.32      5.64 o 
  -1  12   2        0.30       -5.26      5.26 o 
   0  12   2        0.57        2.96      5.20 o 
   1  12   2        1.78        6.56      5.90 o 
   2  12   2        2.95       -0.42      5.86 o 
   3  12   2        1.00       -4.71      4.71 o 
   4  12   2        0.12        1.16      4.93 o 
  -3 -13   3        0.21       -4.62      6.86 o 
  -2 -13   3        0.36        8.50      7.58 o 
  -1 -13   3        5.36       -2.42      7.36 o 
   0 -13   3        7.75       14.67      7.96 o 
   1 -13   3        1.34       -6.00      6.00 o 
   2 -13   3        0.05        1.04      6.88 o 
   3 -13   3        0.63        1.58      6.66 o 
  -5 -12   3        1.88        0.19      4.36 o 
  -4 -12   3        0.51        1.95      4.17 o 
  -3 -12   3       14.57       14.11      7.48 o 
  -2 -12   3        6.11       15.55      7.10 o 
  -1 -12   3        3.29       18.13      7.34 o 
   0 -12   3        0.89       10.20      6.68 o 
   1 -12   3        3.34       10.20      6.00 o 
   2 -12   3        0.07       -0.44      5.38 o 
   3 -12   3        0.10        2.70      5.90 o 
   4 -12   3        0.24        6.84      6.34 o 
   5 -12   3        0.09       -6.12      6.12 o 
  -6 -11   3        0.09        5.68      4.20 o 
  -5 -11   3        3.53        7.48      4.15 o 
  -4 -11   3        0.13       -2.06      3.47 o 
  -3 -11   3        3.83        5.22      3.54 o 
  -2 -11   3        6.04        6.78      6.02 o 
  -1 -11   3        0.43        3.80      5.36 o 
   0 -11   3        1.18        2.61      3.88 o 
   1 -11   3       20.13       23.27      4.86 o 
   2 -11   3        0.83        6.70      5.76 o 
   3 -11   3        1.99       -4.88      4.88 o 
   4 -11   3        1.82        4.38      5.54 o 
   5 -11   3        0.08       -0.46      6.18 o 
   6 -11   3        0.40        5.70      4.14 o 
   7 -11   3        1.21        3.08      4.73 o 
  -7 -10   3        0.29        4.34      5.35 o 
  -6 -10   3        0.24        2.00      3.71 o 
  -5 -10   3       12.61        5.86      3.69 o 
  -4 -10   3        2.16        1.69      2.64 o 
  -3 -10   3        2.21        2.37      3.05 o 
  -2 -10   3       28.18       33.47      3.15 o 
  -1 -10   3       28.40       30.62      3.91 o 
   0 -10   3       26.86       29.67      3.77 o 
   1 -10   3       31.51       19.10      3.49 o 
   2 -10   3        1.04       -0.53      2.67 o 
   3 -10   3        0.26       -0.62      2.32 o 
   4 -10   3        1.41        5.50      2.92 o 
   5 -10   3        1.19        1.47      2.99 o 
   6 -10   3        1.66       -2.57      5.53 o 
   7 -10   3        0.63        4.52      4.05 o 
   8 -10   3        0.41       -4.34      6.18 o 
  -8  -9   3        0.85       -0.73      3.90 o 
  -7  -9   3        5.65        0.07      3.67 o 
  -6  -9   3        0.28       -0.65      3.58 o 
  -5  -9   3       19.08       18.38      3.21 o 
  -4  -9   3       48.08       61.49      4.37 o 
  -3  -9   3       64.38       70.24      4.56 o 
  -2  -9   3       19.28       17.12      2.26 o 
  -1  -9   3        0.71       -1.13      1.61 o 
   0  -9   3        2.82        2.33      2.28 o 
   1  -9   3        2.99       -1.77      1.77 o 
   2  -9   3       15.60       16.05      2.50 o 
   3  -9   3       99.14      103.54      4.66 o 
   4  -9   3        8.88        4.51      2.32 o 
   5  -9   3        0.33        0.78      2.37 o 
   6  -9   3        0.15        1.38      2.91 o 
   7  -9   3       14.01       19.85      4.83 o 
   8  -9   3        0.02        1.30      4.09 o 
   9  -9   3        2.41        2.40      6.50 o 
  -9  -8   3        8.00        7.18      4.42 o 
  -8  -8   3        4.40        4.21      3.83 o 
  -7  -8   3       38.05       42.97      4.98 o 
  -6  -8   3        4.60        9.53      2.85 o 
  -5  -8   3       36.84       34.92      3.47 o 
  -4  -8   3        2.32        2.51      1.98 o 
  -3  -8   3      100.26      115.61      4.00 o 
  -2  -8   3       59.04       59.56      3.02 o 
  -1  -8   3      105.54      105.87      3.72 o 
   0  -8   3       15.41       13.57      1.86 o 
   1  -8   3        6.29        7.02      2.08 o 
   2  -8   3       67.83       73.96      3.66 o 
   3  -8   3      171.78      190.08      7.25 o 
   4  -8   3        0.16        1.57      1.96 o 
   5  -8   3       64.03       81.27      4.40 o 
   6  -8   3        2.66       -0.33      2.38 o 
   7  -8   3        1.92       -2.13      3.23 o 
   8  -8   3        0.54        0.19      3.56 o 
   9  -8   3       17.75       19.30      5.33 o 
 -10  -7   3        0.41       -7.30      7.58 o 
  -9  -7   3        3.19        0.70      3.75 o 
  -8  -7   3        9.89       12.78      3.86 o 
  -7  -7   3       10.78       12.51      3.40 o 
  -6  -7   3        0.19        2.05      2.26 o 
  -5  -7   3      227.59      251.34      6.15 o 
  -4  -7   3       37.09       41.52      3.90 o 
  -3  -7   3        9.43        7.56      1.67 o 
  -2  -7   3       31.35       30.43      2.08 o 
  -1  -7   3       80.32      105.05      4.13 o 
   0  -7   3      157.04      161.98      4.36 o 
   1  -7   3       54.94       52.82      3.10 o 
   2  -7   3        0.32        1.42      1.38 o 
   3  -7   3        4.85        2.24      1.62 o 
   4  -7   3       13.99        9.79      2.11 o 
   5  -7   3      122.11      133.39      8.29 o 
   6  -7   3        0.01        2.18      2.20 o 
   7  -7   3       52.69       49.14      5.51 o 
   8  -7   3       11.85       11.76      4.27 o 
   9  -7   3        0.01        0.23      3.68 o 
  10  -7   3        2.52        2.70      6.58 o 
 -10  -6   3        4.24        6.29      4.40 o 
  -9  -6   3        0.54       -0.13      3.59 o 
  -8  -6   3        2.61        3.94      3.31 o 
  -7  -6   3        0.42        2.56      2.79 o 
  -6  -6   3        6.38        5.42      2.01 o 
  -5  -6   3       10.68       10.12      2.01 o 
  -4  -6   3        4.98        2.78      1.22 o 
  -3  -6   3      123.83      114.21      2.91 o 
  -2  -6   3        6.72        2.38      1.00 o 
  -1  -6   3       21.11       29.04      1.79 o 
   0  -6   3       56.46       65.78      2.23 o 
   1  -6   3      156.89      132.90      2.92 o 
   2  -6   3       88.30       81.82      2.31 o 
   3  -6   3        1.27        0.07      1.30 o 
   4  -6   3        8.55        7.59      1.78 o 
   5  -6   3        6.57        7.18      2.00 o 
   6  -6   3      109.10      100.29      4.54 o 
   7  -6   3       76.95       71.48      4.37 o 
   8  -6   3        8.12        4.03      3.38 o 
   9  -6   3       31.37       29.29      4.99 o 
  10  -6   3        0.21        0.35      3.87 o 
 -10  -5   3        0.44       -0.01      3.75 o 
  -9  -5   3        2.47        2.27      3.34 o 
  -8  -5   3        0.88        1.69      2.82 o 
  -7  -5   3        4.50       -0.46      1.82 o 
  -6  -5   3       76.44       83.49      5.54 o 
  -5  -5   3        0.26        1.92      1.19 o 
  -4  -5   3        5.39        4.88      0.95 o 
  -3  -5   3      100.06       94.10      2.22 o 
  -2  -5   3       53.21       49.58      1.79 o 
  -1  -5   3        7.22        8.94      0.92 o 
   0  -5   3       54.11       45.99      2.18 o 
   1  -5   3        0.11       -0.10      0.71 o 
   2  -5   3       49.23       40.19      1.60 o 
   3  -5   3      188.44      192.51      3.40 o 
   4  -5   3       51.00       69.93      3.19 o 
   5  -5   3      115.73      111.58      4.35 o 
   6  -5   3       65.47       62.12      3.31 o 
   7  -5   3       15.62       16.78      3.20 o 
   8  -5   3        1.18        0.26      2.91 o 
   9  -5   3       38.55       25.26      4.92 o 
  10  -5   3        6.21        2.58      4.09 o 
  11  -5   3        0.58        6.56      6.94 o 
 -11  -4   3        0.35        0.51      4.08 o 
 -10  -4   3        2.82        4.32      3.68 o 
  -9  -4   3        2.28        2.24      3.20 o 
  -8  -4   3        6.12        8.33      2.67 o 
  -7  -4   3        1.64        0.40      1.69 o 
  -6  -4   3       55.08       58.54      2.65 o 
  -5  -4   3       75.02       80.12      3.25 o 
  -4  -4   3       61.26       68.39      1.93 o 
  -3  -4   3      124.31      162.94      2.77 o 
  -2  -4   3      394.10      371.95      5.22 o 
  -1  -4   3      319.58      319.20      3.78 o 
   0  -4   3       32.63       24.11      1.08 o 
   1  -4   3       34.46       30.95      1.41 o 
   2  -4   3      157.75      137.05      2.55 o 
   3  -4   3      246.02      232.21      3.79 o 
   4  -4   3       17.51       25.71      1.60 o 
   5  -4   3       22.31       18.19      1.87 o 
   6  -4   3        1.39        0.37      1.63 o 
   7  -4   3      177.62      179.80      9.24 o 
   8  -4   3       26.18       25.57      3.16 o 
   9  -4   3        5.27        5.14      3.39 o 
  10  -4   3        7.02        8.87      4.39 o 
  11  -4   3        1.56        0.20      6.88 o 
 -11  -3   3        1.74        1.42      5.22 o 
 -10  -3   3        8.53        2.99      4.64 o 
  -9  -3   3        3.10        3.20      2.29 o 
  -8  -3   3        0.24        0.98      1.87 o 
  -7  -3   3        0.39        1.27      1.70 o 
  -6  -3   3       11.25       18.81      1.71 o 
  -5  -3   3        7.92        7.54      1.20 o 
  -4  -3   3        7.24        2.23      0.80 o 
  -3  -3   3       12.19        9.60      0.79 o 
  -2  -3   3        3.58        1.53      0.51 o 
  -1  -3   3        0.87        1.35      0.54 o 
   0  -3   3     1929.61     1933.96     18.13 o 
   1  -3   3       44.49       32.10      1.17 o 
   2  -3   3       81.07       72.88      1.74 o 
   3  -3   3      642.06      626.09      7.43 o 
   4  -3   3      219.19      252.55      3.96 o 
   5  -3   3      702.07      706.69      9.47 o 
   6  -3   3       59.36       82.79      2.94 o 
   7  -3   3      243.71      223.69      6.29 o 
   8  -3   3       26.28       18.94      2.91 o 
   9  -3   3       33.79       39.23      5.36 o 
  10  -3   3        0.08        5.23      3.97 o 
  11  -3   3        0.04       -5.46      5.46 o 
 -11  -2   3        1.25       -6.28      6.28 o 
 -10  -2   3        3.20        2.39      3.35 o 
  -9  -2   3       22.92       28.07      3.36 o 
  -8  -2   3        2.36        0.05      1.80 o 
  -7  -2   3       46.82       38.17      2.10 o 
  -6  -2   3        3.47        6.15      1.19 o 
  -5  -2   3       12.92       14.70      1.70 o 
  -4  -2   3       79.19      103.80      2.56 o 
  -3  -2   3      198.41      148.09      2.42 o 
  -2  -2   3     1218.27     1356.40     10.97 o 
  -1  -2   3     1823.49     1793.69     19.77 o 
   0  -2   3        1.82       -0.07      0.68 o 
   1  -2   3        0.85        0.05      0.57 o 
   2  -2   3     1585.84     1719.83     17.26 o 
   3  -2   3      353.71      334.17      4.79 o 
   4  -2   3      242.15      211.37      3.36 o 
   5  -2   3     1475.76     1544.76     16.35 o 
   6  -2   3      109.37      110.40      3.25 o 
   7  -2   3      145.20      152.27      5.22 o 
   8  -2   3        0.16        3.44      2.32 o 
   9  -2   3       64.26       70.20      8.55 o 
  10  -2   3        4.12        5.35      3.76 o 
  11  -2   3        0.65       -0.38      5.98 o 
 -11  -1   3        0.01        0.80      5.48 o 
 -10  -1   3        0.18        2.90      4.88 o 
  -9  -1   3       52.47       56.25      7.06 o 
  -8  -1   3        2.01       -1.34      1.59 o 
  -7  -1   3       99.21      114.39      3.34 o 
  -6  -1   3       44.15       61.69      2.42 o 
  -5  -1   3        0.89        0.54      0.84 o 
  -4  -1   3       14.92       16.40      1.42 o 
  -3  -1   3      220.91      166.95      2.86 o 
  -2  -1   3      825.01      905.30      7.70 o 
  -1  -1   3      423.48      449.47      5.74 o 
   0  -1   3       51.49       52.32      1.37 o 
   1  -1   3     1361.46     1261.58     11.30 o 
   2  -1   3       28.69       44.65      1.20 o 
   3  -1   3      365.03      456.42      5.55 o 
   4  -1   3     2038.47     2218.94     25.82 o 
   5  -1   3      160.59      165.96      3.89 o 
   6  -1   3       27.52       25.14      2.36 o 
   7  -1   3      546.11      531.14     10.37 o 
   8  -1   3        0.06        1.43      2.33 o 
   9  -1   3        1.53        0.98      3.08 o 
  10  -1   3        0.03       -2.55      3.62 o 
  11  -1   3        0.91       -5.32      5.32 o 
 -11   0   3        0.65        9.42      6.24 o 
 -10   0   3        0.42        1.30      5.08 o 
  -9   0   3       13.26        6.01      2.75 o 
  -8   0   3       13.04        7.34      2.12 o 
  -7   0   3      437.15      454.21      7.93 o 
  -6   0   3       58.30       62.25      2.25 o 
  -5   0   3        7.81        8.02      1.07 o 
  -4   0   3     1497.31     1702.13     17.48 o 
  -3   0   3      598.21      767.36     14.40 o 
  -2   0   3      181.77      164.91      2.74 o 
  -1   0   3     2266.10     2159.98     21.01 o 
   0   0   3       10.72       13.12      0.82 o 
   1   0   3     1587.63     1612.82     14.23 o 
   2   0   3     1062.54     1064.86     10.41 o 
   3   0   3        3.03        0.39      0.66 o 
   4   0   3      120.17      148.91      3.17 o 
   5   0   3        0.39        1.25      1.02 o 
   6   0   3       69.56       86.26      5.09 o 
   7   0   3      110.95      120.45      4.64 o 
   8   0   3        4.52        2.30      2.47 o 
   9   0   3       50.91       54.12      5.78 o 
  11   0   3        0.38        2.30      5.96 o 
 -11   1   3        1.18        5.64      6.34 o 
 -10   1   3        0.67        1.59      3.35 o 
  -9   1   3       43.18       52.86      3.83 o 
  -8   1   3        0.11        1.44      1.79 o 
  -7   1   3      415.34      460.99      9.00 o 
  -6   1   3        8.83        9.19      1.33 o 
  -5   1   3     1410.81     1589.92     17.85 o 
  -4   1   3     1180.49     1213.32     16.77 o 
  -3   1   3       20.80       12.91      0.87 o 
  -2   1   3     1756.61     1940.61     17.71 o 
  -1   1   3       14.40        8.38      0.80 o 
   0   1   3       80.37       93.35      1.76 o 
   1   1   3     1200.17     1086.21     11.25 o 
   2   1   3     1133.64     1141.78     11.94 o 
   3   1   3      302.99      223.49      3.52 o 
   4   1   3       77.38       99.21      2.58 o 
   5   1   3        3.34        0.55      1.07 o 
   6   1   3        1.63        1.29      1.41 o 
   7   1   3       44.36       53.88      7.62 o 
   8   1   3        3.42       -1.14      3.10 o 
   9   1   3       27.23       18.25      5.76 o 
  10   1   3        0.91       -0.98      4.96 o 
 -11   2   3        0.36       -2.44      5.90 o 
 -10   2   3        0.46        2.79      4.05 o 
  -9   2   3       73.94       83.10      4.69 o 
  -8   2   3        0.57        0.44      1.85 o 
  -7   2   3      116.13      111.06      4.46 o 
  -6   2   3      110.22      128.60      3.98 o 
  -5   2   3     1307.92     1395.94     16.05 o 
  -4   2   3      197.70      253.39      4.52 o 
  -3   2   3     1048.41     1020.28     11.95 o 
  -2   2   3      270.14      282.46      3.91 o 
  -1   2   3       13.69        8.86      0.78 o 
   0   2   3     1455.42     1368.42     14.90 o 
   1   2   3      194.92      202.35      3.38 o 
   2   2   3       42.96       69.11      1.80 o 
   3   2   3       11.67        6.96      0.91 o 
   4   2   3       26.65       16.16      1.56 o 
   5   2   3       40.32       38.11      2.61 o 
   6   2   3        4.12        1.83      1.68 o 
   7   2   3        1.15       -0.88      2.02 o 
   8   2   3        0.04       -2.27      2.27 o 
   9   2   3        3.61        8.12      5.14 o 
  10   2   3        8.85       12.36      5.84 o 
  11   2   3        2.75       -1.92      6.00 o 
 -11   3   3        5.09        5.80      4.49 o 
 -10   3   3        7.29       14.73      4.14 o 
  -9   3   3        2.42        1.97      2.96 o 
  -8   3   3       31.91       28.79      3.17 o 
  -7   3   3      293.47      286.33     30.43 o 
  -6   3   3        5.08        8.80      1.79 o 
  -5   3   3        3.36        2.83      1.17 o 
  -4   3   3       19.77       25.94      1.23 o 
  -3   3   3      236.92      223.41      4.31 o 
  -2   3   3       92.95       84.24      2.31 o 
  -1   3   3       71.91       64.44      1.74 o 
   0   3   3      411.05      366.76      5.53 o 
   1   3   3      410.50      377.24      5.73 o 
   2   3   3      380.10      329.04      4.59 o 
   3   3   3      124.40      124.24      3.21 o 
   4   3   3       41.29       48.02      2.60 o 
   5   3   3       54.32       63.84      3.26 o 
   6   3   3        6.11        0.88      1.65 o 
   7   3   3        0.86        5.08      2.31 o 
   8   3   3        5.60        5.25      2.83 o 
   9   3   3        0.35        5.60      3.48 o 
  10   3   3        5.88        0.02      5.00 o 
  11   3   3        0.70       -1.76      6.34 o 
 -11   4   3        1.56        2.26      5.78 o 
 -10   4   3        6.55        0.10      3.77 o 
  -9   4   3       48.50       36.00      5.08 o 
  -8   4   3        6.14        1.69      2.39 o 
  -7   4   3        0.18       -0.79      2.38 o 
  -6   4   3       26.58       22.71      2.94 o 
  -5   4   3       92.27       86.65      4.18 o 
  -4   4   3       25.03       32.44      2.13 o 
  -3   4   3      263.84      282.37      4.94 o 
  -2   4   3       71.15       57.67      2.20 o 
  -1   4   3        0.40       -0.69      0.69 o 
   0   4   3       51.52       43.77      1.64 o 
   1   4   3        0.29        0.37      0.82 o 
   2   4   3      115.51      110.06      2.71 o 
   3   4   3       73.46       69.09      2.34 o 
   4   4   3       19.88       17.44      1.65 o 
   5   4   3        9.86       12.66      3.13 o 
   6   4   3       83.82       74.61      4.98 o 
   7   4   3        5.86        0.51      2.36 o 
   8   4   3        4.94        3.43      3.28 o 
   9   4   3        0.41       -2.08      3.34 o 
  10   4   3        0.14       -0.06      5.38 o 
 -10   5   3        0.00        4.95      4.03 o 
  -9   5   3       46.08       36.40      5.27 o 
  -8   5   3        0.92       -2.61      2.61 o 
  -7   5   3       53.25       37.21      3.78 o 
  -6   5   3      156.17      143.27     11.99 o 
  -5   5   3       21.80       14.82      3.55 o 
  -4   5   3        0.08       -0.28      1.42 o 
  -3   5   3        7.15        6.97      1.39 o 
  -2   5   3       98.06       90.61      2.33 o 
  -1   5   3       51.21       36.13      1.56 o 
   0   5   3       28.48       32.40      1.52 o 
   1   5   3       11.22       15.93      1.43 o 
   2   5   3        9.17        2.01      1.11 o 
   3   5   3      155.51      145.18      3.83 o 
   4   5   3       14.84        9.83      1.64 o 
   5   5   3        0.97        0.80      1.61 o 
   6   5   3       47.81       38.05      3.27 o 
   7   5   3        0.55       -0.07      2.21 o 
   8   5   3        3.34        3.92      3.02 o 
   9   5   3        0.40       -1.25      3.00 o 
  10   5   3        2.65       12.30      7.08 o 
 -10   6   3        0.15        7.78      5.74 o 
  -9   6   3        4.32        7.23      3.80 o 
  -8   6   3        6.30        4.10      3.11 o 
  -7   6   3       92.00       86.24      5.31 o 
  -6   6   3       15.39        9.55      2.67 o 
  -5   6   3       94.37      105.38      9.22 o 
  -4   6   3       32.04       33.54      3.10 o 
  -3   6   3       21.35       19.20      3.56 o 
  -2   6   3       56.91       47.50      2.45 o 
  -1   6   3       77.37       65.86      2.37 o 
   0   6   3      178.13      187.99      3.46 o 
   1   6   3       56.95       63.22      3.34 o 
   2   6   3       10.66        7.09      1.46 o 
   3   6   3       28.51       29.48      2.20 o 
   4   6   3       45.57       42.87      3.94 o 
   5   6   3      164.23      180.52      5.86 o 
   6   6   3        1.83        4.37      2.23 o 
   7   6   3        3.67        1.44      2.66 o 
   8   6   3       10.69        4.53      3.22 o 
   9   6   3        2.86        7.21      3.71 o 
  10   6   3        0.33        7.04      7.79 o 
  -9   7   3       15.09       16.54      4.59 o 
  -8   7   3        3.56        1.49      3.61 o 
  -7   7   3       14.81       15.10      3.74 o 
  -6   7   3        3.91        3.40      2.48 o 
  -5   7   3      124.27      138.14      5.87 o 
  -4   7   3        0.88        0.35      1.92 o 
  -3   7   3      113.94      124.99      4.68 o 
  -2   7   3       63.78       73.96      3.71 o 
  -1   7   3        1.66        2.48      1.41 o 
   0   7   3        8.82        6.72      1.43 o 
   1   7   3      111.94      115.98      3.85 o 
   2   7   3       14.29       13.30      1.86 o 
   3   7   3       66.90       56.40      2.95 o 
   4   7   3        0.75        0.90      1.92 o 
   5   7   3       63.11       62.34      3.99 o 
   6   7   3        7.82        6.79      2.90 o 
   7   7   3       23.18       17.55      3.62 o 
   8   7   3        2.84        5.86      3.32 o 
   9   7   3        5.64       -1.88      4.62 o 
  -9   8   3        6.97       -2.10      5.38 o 
  -8   8   3        0.77        1.48      3.74 o 
  -7   8   3        7.57        8.93      3.76 o 
  -6   8   3        0.67        0.12      3.18 o 
  -5   8   3        1.95        3.40      2.50 o 
  -4   8   3        8.47        7.75      2.45 o 
  -3   8   3      156.91      170.18      5.70 o 
  -2   8   3        0.24       -0.51      1.91 o 
  -1   8   3        0.25        0.11      1.82 o 
   0   8   3        1.08        0.82      2.01 o 
   1   8   3        4.98        2.30      1.93 o 
   2   8   3       24.76       17.65      2.41 o 
   3   8   3       82.85       84.93      3.86 o 
   4   8   3       35.04       36.65      3.43 o 
   5   8   3        7.05        6.67      2.81 o 
   6   8   3        0.46       -1.61      2.67 o 
   7   8   3       10.74        4.81      3.34 o 
   8   8   3        0.97        1.83      3.60 o 
  -8   9   3        0.04        5.32      5.30 o 
  -7   9   3        3.87        5.30      3.86 o 
  -6   9   3        0.52        1.71      3.29 o 
  -5   9   3        3.08        0.24      2.88 o 
  -4   9   3        7.93        4.07      3.21 o 
  -3   9   3        6.20        4.65      5.99 o 
  -2   9   3       10.81       17.39      3.46 o 
  -1   9   3       17.53       15.46      4.03 o 
   0   9   3       10.21       11.13      3.16 o 
   1   9   3       42.81       35.58      3.46 o 
   2   9   3       18.24       17.94      3.45 o 
   3   9   3       10.34       15.65      4.29 o 
   4   9   3        2.31       -0.23      2.65 o 
   5   9   3       19.54       18.35      3.66 o 
   6   9   3        0.00        0.82      3.13 o 
   7   9   3        0.06        0.37      4.86 o 
  -6  10   3        1.89        1.64      6.12 o 
  -5  10   3        1.12       -1.46      5.28 o 
  -4  10   3        4.39        2.78      4.88 o 
  -3  10   3        0.56        3.18      5.20 o 
  -2  10   3        0.17       -2.60      4.26 o 
  -1  10   3       28.05       36.78      6.20 o 
   0  10   3        1.53        4.15      5.49 o 
   1  10   3        9.88       12.56      4.26 o 
   2  10   3        4.78        5.47      6.20 o 
   3  10   3        7.13        4.20      3.00 o 
   4  10   3        0.26        0.48      3.09 o 
   5  10   3        2.95        3.22      3.43 o 
   6  10   3        0.08        2.66      3.78 o 
  -4  11   3        0.12       -4.86      4.86 o 
  -3  11   3        0.02        0.90      5.40 o 
  -2  11   3        0.43        3.30      6.14 o 
  -1  11   3        8.06        0.58      4.56 o 
   0  11   3        0.01        9.92      5.48 o 
   1  11   3        4.87        3.88      5.38 o 
   2  11   3        1.18       -5.14      5.14 o 
   3  11   3       11.94       15.53      6.00 o 
   4  11   3        0.14       -0.51      4.63 o 
   5  11   3        0.30       -1.19      3.73 o 
  -2  12   3        0.12        0.22      6.04 o 
  -1  12   3        1.72        6.86      6.28 o 
   0  12   3        2.95        5.02      6.32 o 
   1  12   3        5.11        9.86      6.54 o 
   2  12   3        0.06       -3.16      6.22 o 
  -2 -13   4        1.17        2.96      7.36 o 
  -1 -13   4        3.61        6.48      7.68 o 
   0 -13   4        0.15        4.50      7.74 o 
   1 -13   4        6.79        9.14      7.82 o 
   2 -13   4        0.32        2.50      6.82 o 
   3 -13   4        0.69       12.02      7.68 o 
  -5 -12   4        0.16        3.65      4.44 o 
  -4 -12   4        3.49        0.69      4.04 o 
  -3 -12   4        0.60        4.72      7.04 o 
  -2 -12   4        1.28        0.66      6.58 o 
  -1 -12   4        5.32        3.72      6.60 o 
   0 -12   4        0.49        8.34      6.48 o 
   1 -12   4        5.59        7.96      6.72 o 
   2 -12   4        0.00       -4.94      4.94 o 
   3 -12   4        1.94        0.80      6.12 o 
   4 -12   4        0.82        0.26      6.08 o 
   5 -12   4        3.29        4.30      6.66 o 
  -6 -11   4        0.00       -1.51      4.11 o 
  -5 -11   4        1.33       -2.04      3.59 o 
  -4 -11   4        2.91        1.97      3.49 o 
  -3 -11   4        8.86        7.64      3.77 o 
  -2 -11   4        1.03        0.64      5.68 o 
  -1 -11   4        8.35       11.78      6.60 o 
   0 -11   4        3.92        7.58      5.86 o 
   1 -11   4        0.26        0.30      5.00 o 
   2 -11   4        0.05        1.04      4.74 o 
   3 -11   4        5.10       -0.18      5.44 o 
   4 -11   4       10.97       10.38      6.10 o 
   5 -11   4        0.22        0.66      6.18 o 
   6 -11   4        1.60        1.98      6.12 o 
   7 -11   4        1.15        9.36      8.16 o 
  -7 -10   4        0.97       -4.11      4.86 o 
  -6 -10   4        4.47       -2.79      4.90 o 
  -5 -10   4        0.00       -3.01      3.68 o 
  -4 -10   4        4.10        5.14      3.31 o 
  -3 -10   4       12.46       15.29      3.01 o 
  -2 -10   4       14.32       14.86      2.96 o 
  -1 -10   4        0.02       -4.80      6.13 o 
   0 -10   4        5.51        7.21      4.78 o 
   1 -10   4       17.02       19.92      3.44 o 
   2 -10   4       26.82       25.31      5.23 o 
   3 -10   4        4.59        4.20      3.71 o 
   4 -10   4        0.36        0.64      3.05 o 
   5 -10   4        2.40        3.81      4.20 o 
   6 -10   4        2.95        6.21      4.40 o 
   7 -10   4        0.06        7.33      4.15 o 
   8 -10   4        5.22        6.88      7.58 o 
  -8  -9   4        0.06        7.07      4.17 o 
  -7  -9   4       15.88        5.85      4.00 o 
  -6  -9   4        1.62       -0.52      2.92 o 
  -5  -9   4        7.68        3.25      2.79 o 
  -4  -9   4       20.39       17.29      3.10 o 
  -3  -9   4       25.68       25.17      3.52 o 
  -2  -9   4        8.34       10.84      2.48 o 
  -1  -9   4        6.03        1.66      2.51 o 
   0  -9   4      126.93      140.57      5.26 o 
   1  -9   4      122.44      130.23      6.03 o 
   2  -9   4        8.59       11.85      2.85 o 
   3  -9   4       57.64       57.58      4.60 o 
   4  -9   4        2.90        8.94      2.45 o 
   5  -9   4       12.91       15.15      2.95 o 
   6  -9   4        2.79        5.74      3.53 o 
   7  -9   4        0.02        0.46      3.79 o 
   8  -9   4        2.88       -2.55      3.93 o 
  -9  -8   4        0.97        0.77      4.19 o 
  -8  -8   4        0.13        0.13      3.79 o 
  -7  -8   4        6.77        7.17      3.66 o 
  -6  -8   4       14.79       13.61      3.00 o 
  -5  -8   4       15.60       10.67      2.70 o 
  -4  -8   4        1.05       -1.05      2.19 o 
  -3  -8   4      125.07      143.79      5.34 o 
  -2  -8   4      120.29      125.82      4.58 o 
  -1  -8   4      351.45      361.48      9.99 o 
   0  -8   4       12.39       10.10      2.87 o 
   1  -8   4       37.74       38.97      3.06 o 
   2  -8   4        9.88       13.06      2.17 o 
   3  -8   4       54.43       59.21      4.18 o 
   4  -8   4        0.53        0.52      1.91 o 
   5  -8   4       56.91       53.85      3.83 o 
   6  -8   4       14.76       17.13      3.45 o 
   7  -8   4       16.07       23.74      4.62 o 
   8  -8   4        2.73        0.24      3.56 o 
   9  -8   4        1.48        2.57      5.09 o 
  -9  -7   4        6.28        9.10      4.08 o 
  -8  -7   4        1.57       -0.28      3.29 o 
  -7  -7   4        0.42       -2.86      2.94 o 
  -6  -7   4        4.23        0.48      2.43 o 
  -5  -7   4        0.17        2.40      2.17 o 
  -4  -7   4       74.90       87.65      4.41 o 
  -3  -7   4        4.77        2.73      1.96 o 
  -2  -7   4        0.61        0.91      1.34 o 
  -1  -7   4      176.37      204.53      5.02 o 
   0  -7   4       56.60       57.71      3.57 o 
   1  -7   4      245.58      239.42      4.56 o 
   2  -7   4       65.59       70.23      3.06 o 
   3  -7   4       29.93       32.79      3.00 o 
   4  -7   4       97.82      110.46      5.30 o 
   5  -7   4       10.28       13.24      2.37 o 
   6  -7   4       21.71       18.88      3.57 o 
   7  -7   4       28.10       39.12      6.24 o 
   8  -7   4        9.69        9.86      3.98 o 
   9  -7   4        0.51        6.41      4.97 o 
  10  -7   4        0.84        6.76      6.58 o 
 -10  -6   4        0.22       -1.46      4.05 o 
  -9  -6   4        0.97        1.36      3.54 o 
  -8  -6   4        0.37        1.09      3.10 o 
  -7  -6   4        0.33        1.92      2.40 o 
  -6  -6   4       50.88       58.12      4.97 o 
  -5  -6   4       28.20       26.02      3.01 o 
  -4  -6   4       29.49       30.94      2.65 o 
  -3  -6   4        4.16        1.31      1.03 o 
  -2  -6   4        7.43        6.03      1.40 o 
  -1  -6   4       62.03       57.01      3.39 o 
   0  -6   4       97.58       78.35      2.72 o 
   1  -6   4       46.58       45.86      2.01 o 
   2  -6   4      147.31      147.81      3.19 o 
   3  -6   4       97.49       86.05      2.90 o 
   4  -6   4       15.87       11.03      1.93 o 
   5  -6   4        0.21       -0.37      2.12 o 
   6  -6   4       17.08       17.55      3.14 o 
   7  -6   4       14.28       12.91      2.80 o 
   8  -6   4        1.35        1.61      3.35 o 
   9  -6   4        0.03       -2.39      3.40 o 
  10  -6   4        0.23       -1.00      6.06 o 
 -10  -5   4        1.94        4.48      3.93 o 
  -9  -5   4        0.00       -0.49      3.26 o 
  -8  -5   4        4.65        4.58      5.51 o 
  -7  -5   4        1.69        2.23      2.23 o 
  -6  -5   4       63.80       76.84      6.26 o 
  -5  -5   4       61.37       65.95      2.83 o 
  -4  -5   4        1.80       -0.24      0.97 o 
  -3  -5   4       27.62       27.51      2.16 o 
  -2  -5   4       23.46       26.22      1.68 o 
  -1  -5   4      112.90       92.70      2.53 o 
   0  -5   4      474.42      488.88      7.93 o 
   1  -5   4      182.65      209.12      3.40 o 
   2  -5   4      146.64      139.13      2.81 o 
   3  -5   4       80.81       88.12      2.60 o 
   4  -5   4       56.98       60.66      3.85 o 
   5  -5   4      133.26      142.43      4.66 o 
   6  -5   4       86.77       97.12      4.41 o 
   7  -5   4        6.47       11.93      3.65 o 
   8  -5   4        2.39        4.23      3.04 o 
   9  -5   4        0.00        1.24      3.42 o 
  10  -5   4        9.67        7.08      4.47 o 
 -11  -4   4        3.81        1.17      4.41 o 
 -10  -4   4        2.92        9.25      4.04 o 
  -9  -4   4        3.64       11.00      3.59 o 
  -8  -4   4        8.00        6.93      3.03 o 
  -7  -4   4        3.97        5.20      2.21 o 
  -6  -4   4        0.10        0.22      1.34 o 
  -5  -4   4       86.75       87.26      2.60 o 
  -4  -4   4      311.50      327.72      5.02 o 
  -3  -4   4       18.41       19.24      1.12 o 
  -2  -4   4      714.76      753.34      9.19 o 
  -1  -4   4        7.68       12.40      1.40 o 
   0  -4   4        3.46       -1.03      1.48 o 
   1  -4   4        3.22       -0.38      1.37 o 
   2  -4   4        7.51        2.81      0.82 o 
   3  -4   4      234.39      247.38      4.07 o 
   4  -4   4        7.32        8.53      1.26 o 
   5  -4   4       55.69       49.56      2.34 o 
   6  -4   4        0.15        2.21      1.57 o 
   7  -4   4        2.11        7.81      2.23 o 
   8  -4   4        0.26        1.44      2.25 o 
   9  -4   4        8.16       12.40      4.20 o 
  10  -4   4        6.92        9.82      4.42 o 
  11  -4   4        4.06        2.84      6.42 o 
 -11  -3   4        1.88        1.40      6.94 o 
 -10  -3   4        3.00       -1.04      3.39 o 
  -9  -3   4        4.77        2.34      3.17 o 
  -8  -3   4        6.74        5.17      2.75 o 
  -7  -3   4       34.66       52.33      3.13 o 
  -6  -3   4      147.85      147.46      3.36 o 
  -5  -3   4       59.17       52.40      2.02 o 
  -4  -3   4       69.29       63.97      2.04 o 
  -3  -3   4      194.44      310.01      4.17 o 
  -2  -3   4        2.81        6.25      0.86 o 
  -1  -3   4      215.45      201.42      3.62 o 
   0  -3   4      321.03      382.29      5.63 o 
   1  -3   4      107.80      108.81      1.90 o 
   2  -3   4       87.78       83.41      2.01 o 
   3  -3   4      530.64      540.66      6.35 o 
   4  -3   4       54.76       48.17      1.75 o 
   5  -3   4      189.16      196.80      3.81 o 
   6  -3   4       35.33       27.16      2.08 o 
   7  -3   4        7.18        7.43      2.21 o 
   8  -3   4       22.24       17.53      3.35 o 
   9  -3   4       67.13       67.79      6.50 o 
  10  -3   4        4.54        7.68      3.94 o 
  11  -3   4        1.40        7.52      6.40 o 
 -11  -2   4        0.00        0.80      6.76 o 
 -10  -2   4        0.28        9.00      5.92 o 
  -9  -2   4        0.98        4.60      2.53 o 
  -8  -2   4       32.02       26.53      2.46 o 
  -7  -2   4        9.82       17.89      1.77 o 
  -6  -2   4       50.62       53.06      2.16 o 
  -5  -2   4        3.01        4.42      1.05 o 
  -4  -2   4      244.35      289.75      4.25 o 
  -3  -2   4      501.41      566.95      5.64 o 
  -2  -2   4       48.20       48.41      1.48 o 
  -1  -2   4      129.44      134.65      4.47 o 
   0  -2   4      299.09      306.63      5.14 o 
   1  -2   4     1765.53     1893.19     16.81 o 
   2  -2   4      462.24      413.35      5.06 o 
   3  -2   4       22.94       26.33      1.34 o 
   4  -2   4       54.38       58.73      1.94 o 
   5  -2   4      110.58      103.91      3.36 o 
   6  -2   4        9.83        6.74      2.10 o 
   7  -2   4        0.25        1.54      2.17 o 
   8  -2   4       24.90       12.05      2.92 o 
   9  -2   4       58.04       45.10      5.92 o 
  10  -2   4        9.57       14.91     11.59 o 
  11  -2   4       22.22       32.33      8.50 o 
 -10  -1   4        4.91        6.40      4.04 o 
  -9  -1   4        7.57        8.36      3.14 o 
  -8  -1   4       76.08       81.13      3.33 o 
  -7  -1   4        0.02       -0.76      1.26 o 
  -6  -1   4       22.69       21.27      1.61 o 
  -5  -1   4        0.45        1.06      0.82 o 
  -4  -1   4       91.00       78.11      1.93 o 
  -3  -1   4     1283.13     1387.69     13.66 o 
  -2  -1   4        8.31        9.11      0.91 o 
  -1  -1   4      299.47      273.81      3.86 o 
   0  -1   4       53.44       66.43      1.67 o 
   1  -1   4     1385.70     1528.04     13.63 o 
   2  -1   4      158.77      170.54      2.72 o 
   3  -1   4      440.36      518.06      6.32 o 
   4  -1   4       66.22       63.70      2.29 o 
   5  -1   4       10.60       10.68      1.86 o 
   6  -1   4       21.24       20.41      2.39 o 
   7  -1   4       11.65        6.51      2.37 o 
   8  -1   4        1.68        5.34      2.66 o 
   9  -1   4        0.09       -1.92      4.36 o 
  10  -1   4        3.83        5.05      3.85 o 
  11  -1   4       19.47       18.31      7.56 o 
 -11   0   4       15.17       24.23      7.80 o 
 -10   0   4        3.22        0.78      5.18 o 
  -9   0   4        0.10       -1.14      2.49 o 
  -8   0   4        0.21        2.30      2.16 o 
  -7   0   4       14.19        9.41      1.51 o 
  -6   0   4       10.80        7.19      1.20 o 
  -5   0   4       18.43       21.80      1.49 o 
  -4   0   4       62.78       59.31      2.69 o 
  -3   0   4      634.42      804.66      9.12 o 
  -2   0   4      111.19      115.40      1.77 o 
  -1   0   4     1266.95     1408.37     13.03 o 
   0   0   4       76.07       94.84      1.57 o 
   1   0   4      287.80      286.09      3.60 o 
   2   0   4       18.67       25.14      0.96 o 
   3   0   4     1088.65     1188.86     13.56 o 
   4   0   4       58.50       57.82      2.50 o 
   5   0   4       15.47       15.72      1.81 o 
   6   0   4       11.56        7.32      1.66 o 
   7   0   4        0.03        0.62      2.05 o 
   8   0   4       61.05       66.50      4.79 o 
   9   0   4        9.73       10.77      3.74 o 
 -11   1   4       31.44       40.24      8.72 o 
 -10   1   4        1.87        7.54      3.76 o 
  -9   1   4       66.31       59.32      4.07 o 
  -8   1   4       15.11       14.76      2.55 o 
  -7   1   4        0.39        4.32      1.76 o 
  -6   1   4       29.63       30.97      2.18 o 
  -5   1   4       92.51       96.96      3.31 o 
  -4   1   4       70.97       65.38      1.91 o 
  -3   1   4       94.71      113.82      2.14 o 
  -2   1   4      334.41      329.26      3.99 o 
  -1   1   4     1744.39     1852.92     18.09 o 
   0   1   4      277.48      257.98      3.56 o 
   1   1   4       85.44       81.60      2.10 o 
   2   1   4       44.15       46.65      1.41 o 
   3   1   4      573.29      653.42      8.33 o 
   4   1   4      169.48      199.24      7.18 o 
   5   1   4        5.07       12.70      1.67 o 
   6   1   4       54.57       54.26      2.91 o 
   7   1   4        9.07       12.32      2.45 o 
   8   1   4       23.20       24.55      8.92 o 
   9   1   4        0.14        1.74      4.70 o 
  10   1   4        0.09        2.92      5.54 o 
 -11   2   4        3.20       15.62      4.85 o 
 -10   2   4        2.53       -0.71      3.25 o 
  -9   2   4       70.40       75.87      6.06 o 
  -8   2   4       13.06        7.91      2.36 o 
  -7   2   4       32.50       43.10      3.18 o 
  -6   2   4       14.67       14.85      2.29 o 
  -5   2   4      345.76      380.41      5.73 o 
  -4   2   4        2.38        1.77      0.92 o 
  -3   2   4      620.80      672.45      8.57 o 
  -2   2   4       35.08       40.93      1.47 o 
  -1   2   4      114.94      114.55      2.25 o 
   0   2   4      430.69      509.31      6.09 o 
   1   2   4       91.01       80.63      2.20 o 
   2   2   4        7.29       11.89      1.21 o 
   3   2   4       54.19       91.12      2.89 o 
   4   2   4       66.14       59.90      2.71 o 
   5   2   4       47.27       38.98      2.74 o 
   6   2   4      121.21      109.85     11.35 o 
   7   2   4       22.82       30.93      3.46 o 
   8   2   4        7.14        7.45      2.95 o 
   9   2   4        2.18        1.46      4.60 o 
  10   2   4        1.30        5.30      5.50 o 
  11   2   4        0.45        2.98      6.30 o 
 -11   3   4        4.97        6.51      4.41 o 
 -10   3   4        5.01        2.38      3.49 o 
  -9   3   4        3.90       11.23      3.57 o 
  -8   3   4        0.72        3.66      2.34 o 
  -7   3   4        7.16        3.22      2.16 o 
  -6   3   4       13.05       13.26      2.31 o 
  -5   3   4       29.46       22.07      2.39 o 
  -4   3   4       14.72       19.10      1.35 o 
  -3   3   4      201.70      232.07      4.04 o 
  -2   3   4       11.56        5.21      1.27 o 
  -1   3   4        8.61       10.04      1.06 o 
   0   3   4        4.96        3.16      0.78 o 
   1   3   4        0.18        2.49      0.95 o 
   2   3   4      702.14      737.40      9.36 o 
   3   3   4       27.42       34.41      1.91 o 
   4   3   4      238.87      249.48      6.97 o 
   5   3   4       42.37       42.53      2.93 o 
   6   3   4        0.05       -0.08      1.82 o 
   7   3   4        5.87        2.95      2.48 o 
   8   3   4        8.53        9.43      3.70 o 
   9   3   4        4.07        7.65      4.06 o 
  10   3   4        1.49        4.28      5.68 o 
  11   3   4        2.78        3.48      6.30 o 
 -11   4   4        3.76        5.68      6.10 o 
 -10   4   4        6.08        2.60      3.80 o 
  -9   4   4        0.46        6.00      3.48 o 
  -8   4   4        3.75        5.36      2.63 o 
  -7   4   4        0.15       -1.79      2.05 o 
  -6   4   4       92.42       86.07      4.59 o 
  -5   4   4      187.36      183.96      5.80 o 
  -4   4   4      108.91      112.72      4.24 o 
  -3   4   4       47.98       47.47      2.90 o 
  -2   4   4      100.37      103.75      2.63 o 
  -1   4   4      295.11      319.94      5.64 o 
   0   4   4      437.11      421.09      6.23 o 
   1   4   4      109.41       87.86      2.17 o 
   2   4   4       33.44       39.36      2.05 o 
   3   4   4       24.59       19.87      1.69 o 
   4   4   4        2.77        0.12      1.57 o 
   5   4   4       47.22       43.86      3.11 o 
   6   4   4       56.02       62.95      4.40 o 
   7   4   4        3.55        1.80      2.71 o 
   8   4   4        0.94        0.43      3.21 o 
   9   4   4        0.06       -2.79      3.47 o 
  10   4   4        2.10        9.21      4.57 o 
 -10   5   4        0.29        6.08      5.34 o 
  -9   5   4        1.85       -1.67      3.06 o 
  -8   5   4        1.08       -1.59      2.81 o 
  -7   5   4       26.16       23.79      3.20 o 
  -6   5   4       25.04       24.47      3.55 o 
  -5   5   4       19.80       12.04      2.41 o 
  -4   5   4        5.52        2.87      1.73 o 
  -3   5   4       38.78       31.54      3.24 o 
  -2   5   4      160.92      169.16      5.10 o 
  -1   5   4       32.74       35.62      1.99 o 
   0   5   4       55.77       49.77      1.93 o 
   1   5   4      139.60      127.24      3.07 o 
   2   5   4        1.59        0.87      1.13 o 
   3   5   4        4.61        1.92      1.32 o 
   4   5   4       46.82       55.38      3.08 o 
   5   5   4        9.72        6.82      2.30 o 
   6   5   4       25.49       28.83      3.09 o 
   7   5   4        0.92        6.94      2.80 o 
   8   5   4        0.49        2.81      2.84 o 
   9   5   4        0.03        4.61      3.32 o 
  10   5   4        0.01       -2.61      4.54 o 
 -10   6   4        0.03        2.22      5.48 o 
  -9   6   4        3.58        1.67      3.69 o 
  -8   6   4        2.83       -0.74      3.14 o 
  -7   6   4       57.43       51.87      5.36 o 
  -6   6   4        8.63        8.92      2.62 o 
  -5   6   4        3.09        3.37      2.15 o 
  -4   6   4      109.48      113.60      7.07 o 
  -3   6   4       60.04       54.16      3.63 o 
  -2   6   4       97.70      108.17      4.39 o 
  -1   6   4      132.37      141.39      3.71 o 
   0   6   4       37.54       35.00      1.94 o 
   1   6   4      126.78      163.52      3.98 o 
   2   6   4        0.03        1.54      1.34 o 
   3   6   4        1.58        2.36      1.59 o 
   4   6   4       69.91       74.01      3.59 o 
   5   6   4        3.14       -0.48      1.98 o 
   6   6   4        7.25        5.36      2.66 o 
   7   6   4        2.60        5.21      2.97 o 
   8   6   4        0.01       -2.83      3.09 o 
   9   6   4        6.46        9.49      4.51 o 
  -9   7   4        0.55       -5.12      5.12 o 
  -8   7   4        1.54       -0.54      3.10 o 
  -7   7   4       34.85       37.61      5.08 o 
  -6   7   4        4.15        1.19      2.82 o 
  -5   7   4       83.95       99.66      5.44 o 
  -4   7   4        4.59        3.33      2.33 o 
  -3   7   4       22.79       28.98      4.64 o 
  -2   7   4        6.31        8.78      2.39 o 
  -1   7   4       34.59       35.02      3.08 o 
   0   7   4       18.80       18.15      2.35 o 
   1   7   4      172.26      220.44      5.33 o 
   2   7   4       93.71       96.09      3.81 o 
   3   7   4       48.55       57.21      3.75 o 
   4   7   4        0.97        0.80      2.04 o 
   5   7   4       15.06       11.07      2.93 o 
   6   7   4        6.54        8.14      3.00 o 
   7   7   4       10.50        1.95      3.10 o 
   8   7   4        0.11        1.84      4.21 o 
   9   7   4        2.56       -1.35      4.69 o 
  -9   8   4        0.21       -5.12      5.12 o 
  -8   8   4        1.73        2.43      3.89 o 
  -7   8   4        0.05        5.06      3.56 o 
  -6   8   4        3.22        0.88      3.03 o 
  -5   8   4       17.28       14.20      3.34 o 
  -4   8   4        3.04        3.47      2.31 o 
  -3   8   4       41.71       35.24      3.53 o 
  -2   8   4       16.86       18.36      2.70 o 
  -1   8   4       63.26       66.44      5.55 o 
   0   8   4      129.18      158.22      6.65 o 
   1   8   4       20.21       19.11      3.00 o 
   2   8   4        0.26        0.71      1.95 o 
   3   8   4       12.55       14.02      2.70 o 
   4   8   4        9.80        5.82      2.93 o 
   5   8   4        3.78       -0.25      2.81 o 
   6   8   4        1.53        1.01      3.02 o 
   7   8   4       16.22       10.59      3.74 o 
   8   8   4        0.02        0.28      4.69 o 
  -8   9   4        4.88        3.72      5.52 o 
  -7   9   4        1.01       -3.41      3.41 o 
  -6   9   4        3.60        9.20      5.94 o 
  -5   9   4        0.90        1.62      3.31 o 
  -4   9   4        0.01        3.09      3.00 o 
  -3   9   4        2.36       -0.76      3.14 o 
  -2   9   4       23.00       27.40      3.67 o 
  -1   9   4        9.80        4.79      3.92 o 
   0   9   4        3.99        7.78      8.86 o 
   1   9   4        0.72       -3.07      3.07 o 
   2   9   4       14.05       11.95      3.01 o 
   3   9   4       11.75       15.18      3.31 o 
   4   9   4        1.19       -2.65      2.65 o 
   5   9   4        0.11       -0.86      2.97 o 
   6   9   4        2.81        6.22      3.54 o 
   7   9   4        0.96       -1.39      4.57 o 
  -7  10   4        0.63        3.72      5.84 o 
  -6  10   4        1.69        8.94      5.88 o 
  -5  10   4        0.28       -3.99      4.84 o 
  -4  10   4        9.37        3.15      3.61 o 
  -3  10   4        2.47        3.48      3.31 o 
  -2  10   4        0.05        7.82      4.94 o 
  -1  10   4        0.17        4.98      4.56 o 
   0  10   4        5.03        5.20      4.21 o 
   1  10   4        4.74        4.38      6.86 o 
   2  10   4        2.31        2.40      3.98 o 
   3  10   4        7.58        7.36      5.28 o 
   4  10   4        2.98       -0.94      3.62 o 
   5  10   4        0.02        5.15      3.59 o 
   6  10   4        0.01        0.37      4.69 o 
  -4  11   4        0.95        3.58      6.42 o 
  -3  11   4        0.71       -5.56      5.56 o 
  -2  11   4        0.09       -1.42      5.44 o 
  -1  11   4        1.66        0.64      5.14 o 
   0  11   4        0.01       -0.56      5.16 o 
   1  11   4        3.33       -4.96      4.96 o 
   2  11   4        1.63        1.02      5.78 o 
   3  11   4        0.24        4.30      5.96 o 
   5  11   4        0.05        5.06      6.54 o 
  -2 -13   5        1.42        9.80      7.92 o 
  -1 -13   5        0.25       -4.64      6.68 o 
   0 -13   5        0.01        0.28      6.64 o 
   1 -13   5        5.58        0.92      6.68 o 
   2 -13   5        1.06        4.02      6.54 o 
   3 -13   5       10.20       11.86      8.02 o 
  -4 -12   5        0.79        1.86      5.48 o 
  -3 -12   5        1.75        0.24      6.68 o 
  -2 -12   5        0.34       10.26      6.78 o 
  -1 -12   5        6.61        9.22      7.10 o 
   0 -12   5        3.51        4.48      6.88 o 
   1 -12   5        2.17       -3.04      5.84 o 
   2 -12   5        0.29       -0.46      5.50 o 
   3 -12   5        1.12       -0.70      6.02 o 
   4 -12   5        7.31        9.36      7.00 o 
   5 -12   5        6.11        7.32      7.58 o 
  -6 -11   5        1.31        0.12      4.31 o 
  -5 -11   5        2.37        2.94      3.94 o 
  -4 -11   5        0.12        2.41      3.73 o 
  -3 -11   5        2.46        0.40      4.53 o 
  -2 -11   5        9.11        7.12      6.38 o 
  -1 -11   5        1.01        1.40      5.64 o 
   0 -11   5        4.46        8.32      5.64 o 
   1 -11   5        5.05       -0.14      5.30 o 
   2 -11   5       11.31        9.78      5.62 o 
   3 -11   5        2.53       -0.12      5.32 o 
   4 -11   5        1.68        3.92      5.92 o 
   5 -11   5        5.52       13.89      7.22 o 
   6 -11   5        5.04        2.12      6.64 o 
  -7 -10   5        0.13        2.10      4.14 o 
  -6 -10   5        0.16        5.81      3.87 o 
  -5 -10   5        1.05       -3.36      3.36 o 
  -4 -10   5        0.03        2.14      3.33 o 
  -3 -10   5        0.82        3.19      5.44 o 
  -2 -10   5        8.24        5.07      5.38 o 
  -1 -10   5        7.80        5.61      3.11 o 
   0 -10   5       49.75       59.77      9.81 o 
   1 -10   5        5.68        4.61      6.05 o 
   2 -10   5       12.32       14.98      4.15 o 
   3 -10   5       34.48       28.70      7.61 o 
   4 -10   5       13.11        5.82      8.65 o 
   5 -10   5        0.16        2.93      4.25 o 
   6 -10   5        2.37        8.58      6.96 o 
   7 -10   5        4.87        9.26      7.00 o 
  -8  -9   5        0.05        3.64      4.22 o 
  -7  -9   5        2.45        6.33      3.80 o 
  -6  -9   5        0.33       -0.44      3.38 o 
  -5  -9   5        1.63        5.42      2.91 o 
  -4  -9   5        1.39        0.14      2.38 o 
  -3  -9   5       40.96       44.68      4.03 o 
  -2  -9   5        5.30        3.77      2.79 o 
  -1  -9   5      170.47      190.08      6.64 o 
   0  -9   5       98.39      111.62      9.69 o 
   1  -9   5      273.53      277.11     11.22 o 
   2  -9   5       22.62       31.38      6.72 o 
   3  -9   5       12.83       16.46      3.48 o 
   4  -9   5       16.07        8.35      5.61 o 
   5  -9   5       26.37       28.84      4.34 o 
   6  -9   5        0.35        7.78      5.66 o 
   7  -9   5       12.30       18.58      4.61 o 
   8  -9   5        2.95        9.22      5.84 o 
  -9  -8   5        4.13        2.71      4.27 o 
  -8  -8   5        2.18        2.59      4.55 o 
  -7  -8   5        6.71        2.07      3.55 o 
  -6  -8   5        0.01       -1.48      2.62 o 
  -5  -8   5        8.19        7.30      2.65 o 
  -4  -8   5        1.07        1.59      2.16 o 
  -3  -8   5       22.14       21.52      2.96 o 
  -2  -8   5        0.92       -0.35      2.21 o 
  -1  -8   5        0.30        3.99      2.28 o 
   0  -8   5        0.38       -1.72      2.08 o 
   1  -8   5      640.77      676.69     13.38 o 
   2  -8   5      376.71      437.57     12.68 o 
   3  -8   5      391.39      454.92     16.59 o 
   4  -8   5        1.95        1.78      2.06 o 
   5  -8   5       11.39       12.22      2.64 o 
   6  -8   5        1.75       -0.66      2.65 o 
   7  -8   5        1.37       -1.56      3.90 o 
   8  -8   5        5.41        6.40      6.40 o 
   9  -8   5        5.44        9.07      5.05 o 
  -9  -7   5        4.39        7.00      4.19 o 
  -8  -7   5        0.43       -3.30      3.36 o 
  -7  -7   5       21.78       21.12      3.42 o 
  -6  -7   5       22.27       27.28      3.50 o 
  -5  -7   5       24.12       29.55      3.25 o 
  -4  -7   5        0.12       -1.68      1.89 o 
  -3  -7   5       17.75       13.22      2.23 o 
  -2  -7   5        3.99        3.84      2.08 o 
  -1  -7   5      391.02      389.87      7.49 o 
   0  -7   5       87.14       92.15      3.35 o 
   1  -7   5      157.31      171.84      5.79 o 
   2  -7   5      174.22      164.04      5.29 o 
   3  -7   5      478.80      489.35     13.28 o 
   4  -7   5      117.83      146.46      5.03 o 
   5  -7   5        5.77        5.31      2.15 o 
   6  -7   5        6.42        4.80      2.53 o 
   7  -7   5        3.56        2.85      3.59 o 
   8  -7   5        0.93        4.03      4.43 o 
   9  -7   5        5.32        0.14      4.15 o 
 -10  -6   5        2.59        1.03      4.30 o 
  -9  -6   5        4.54        5.14      3.97 o 
  -8  -6   5        0.01        1.71      3.34 o 
  -7  -6   5        1.31        0.30      2.39 o 
  -6  -6   5        9.59       10.49      2.60 o 
  -5  -6   5       76.04       72.05      4.09 o 
  -4  -6   5       10.26       13.81      1.77 o 
  -3  -6   5       24.71       27.00      2.39 o 
  -2  -6   5        3.30        5.32      1.48 o 
  -1  -6   5        7.84        7.40      1.38 o 
   0  -6   5      160.26      186.37      4.24 o 
   1  -6   5      368.13      378.17      6.27 o 
   2  -6   5      121.04      122.46      3.13 o 
   3  -6   5       77.79       70.80      2.89 o 
   4  -6   5      276.37      310.82      8.37 o 
   5  -6   5       62.44       62.12      5.81 o 
   6  -6   5        6.19        3.24      2.18 o 
   7  -6   5       13.64       20.02      3.20 o 
   8  -6   5        0.06        0.17      3.63 o 
   9  -6   5        0.04        2.51      3.81 o 
  10  -6   5        0.99        5.74      6.38 o 
 -10  -5   5        1.14        4.98      4.12 o 
  -9  -5   5        9.42       11.49      3.84 o 
  -8  -5   5        2.49        4.46      3.09 o 
  -7  -5   5        6.78       15.01      4.01 o 
  -6  -5   5        7.47        7.08      2.14 o 
  -5  -5   5       17.01       25.18      2.99 o 
  -4  -5   5       80.20       69.77      2.76 o 
  -3  -5   5       24.00       25.33      1.59 o 
  -2  -5   5      266.91      283.26      6.32 o 
  -1  -5   5      168.40      175.42      3.74 o 
   0  -5   5        4.33        9.59      1.52 o 
   1  -5   5      215.53      257.09      4.94 o 
   2  -5   5      222.05      207.57      4.39 o 
   3  -5   5       23.86       24.88      1.75 o 
   4  -5   5       19.40       28.12      2.41 o 
   5  -5   5      218.51      223.04      5.96 o 
   6  -5   5       28.45       46.36      3.17 o 
   7  -5   5        0.83       -1.49      2.14 o 
   8  -5   5       10.00       14.97      3.98 o 
   9  -5   5        4.39        8.03      4.05 o 
  10  -5   5        0.39       -3.86      3.86 o 
 -10  -4   5        0.00        4.24      3.96 o 
  -9  -4   5       12.93       13.26      3.86 o 
  -8  -4   5       10.21       10.07      3.54 o 
  -7  -4   5        2.46        4.64      2.21 o 
  -6  -4   5        7.94        8.19      1.71 o 
  -5  -4   5       30.72       31.90      3.02 o 
  -4  -4   5       37.95       34.76      1.78 o 
  -3  -4   5        5.04        6.19      1.14 o 
  -2  -4   5        8.25        6.93      1.06 o 
  -1  -4   5     1586.79     1694.04     19.48 o 
   0  -4   5      415.91      484.23      6.77 o 
   1  -4   5      101.77       94.68      2.11 o 
   2  -4   5      107.63      122.47      2.67 o 
   3  -4   5      232.14      269.63      4.15 o 
   4  -4   5       71.42       64.09      2.31 o 
   5  -4   5       73.93       69.08      2.83 o 
   6  -4   5       67.29       77.26      6.17 o 
   7  -4   5       37.21       38.95      3.44 o 
   8  -4   5        2.28        5.14      3.25 o 
   9  -4   5        2.65        0.47      3.35 o 
  10  -4   5        5.90        1.48      3.92 o 
 -10  -3   5        4.21        2.11      3.66 o 
  -9  -3   5        3.74       -0.38      3.53 o 
  -8  -3   5       16.35       24.67      3.25 o 
  -7  -3   5       72.56       55.88      4.19 o 
  -6  -3   5       10.77        7.77      1.67 o 
  -5  -3   5        2.25        3.47      1.08 o 
  -4  -3   5       11.86        9.63      0.97 o 
  -3  -3   5      367.06      329.00      5.36 o 
  -2  -3   5      224.27      240.87      4.05 o 
  -1  -3   5      305.61      315.89      5.47 o 
   0  -3   5     1262.64     1380.40     16.05 o 
   1  -3   5     3428.75     3793.33     30.93 o 
   2  -3   5       12.75       14.48      1.34 o 
   3  -3   5       62.40       60.93      1.98 o 
   4  -3   5        6.21        7.87      1.63 o 
   5  -3   5        1.62        1.49      1.24 o 
   6  -3   5        0.41        0.15      1.37 o 
   7  -3   5       48.51       61.19      4.46 o 
   8  -3   5       27.38       31.32      3.88 o 
   9  -3   5       10.19        8.40      5.83 o 
  10  -3   5        2.02        4.24      4.03 o 
  11  -3   5        8.49       11.34      7.42 o 
  -9  -2   5        1.15        4.29      3.06 o 
  -8  -2   5        1.64        1.55      1.84 o 
  -7  -2   5      144.49      140.70      6.12 o 
  -6  -2   5       22.65       31.09      2.06 o 
  -5  -2   5       40.38       47.69      2.49 o 
  -4  -2   5        8.71        4.17      1.03 o 
  -3  -2   5      377.12      397.21      5.72 o 
  -2  -2   5       63.31       53.37      2.02 o 
  -1  -2   5     2195.68     2429.39     27.44 o 
   0  -2   5       92.91       75.35      2.22 o 
   1  -2   5      380.95      338.84      4.02 o 
   2  -2   5      664.35      633.44      8.00 o 
   3  -2   5      184.96      196.47      3.76 o 
   4  -2   5       20.64       28.85      1.72 o 
   5  -2   5        2.22        2.31      1.58 o 
   6  -2   5        5.54        4.92      1.92 o 
   7  -2   5        2.21        0.83      3.27 o 
   8  -2   5        6.30       10.95      6.26 o 
   9  -2   5       20.69       13.00      4.41 o 
  10  -2   5        8.56        1.57      4.09 o 
  11  -2   5        0.68       12.02      6.66 o 
  -9  -1   5       10.19       16.63      5.16 o 
  -8  -1   5        4.77        1.07      1.60 o 
  -7  -1   5       78.71       73.87      2.77 o 
  -6  -1   5       28.98       26.92      1.78 o 
  -5  -1   5      156.79      151.35      3.10 o 
  -4  -1   5       33.34       32.35      1.99 o 
  -3  -1   5       40.10       28.83      1.12 o 
  -2  -1   5       23.57       32.54      2.82 o 
  -1  -1   5      129.24      138.36      2.61 o 
   0  -1   5       49.80       52.95      1.57 o 
   1  -1   5      128.02      133.18      2.94 o 
   2  -1   5      331.16      315.08      4.21 o 
   3  -1   5       55.34       47.06      1.65 o 
   4  -1   5       22.89       35.33      2.00 o 
   5  -1   5       77.55       77.98      3.18 o 
   6  -1   5       28.76       30.60      2.81 o 
   7  -1   5        2.41        5.93      2.39 o 
   8  -1   5       13.73       15.65      5.39 o 
   9  -1   5        0.01       -3.32      4.72 o 
  10  -1   5       16.13       18.91      4.89 o 
  11  -1   5       15.78        1.30      6.58 o 
  -9   0   5        0.79        1.37      2.85 o 
  -8   0   5        3.04        1.62      2.07 o 
  -7   0   5       14.73       19.09      1.98 o 
  -6   0   5       28.84       30.67      2.64 o 
  -5   0   5       71.44       74.02      2.27 o 
  -4   0   5       45.28       63.75      1.93 o 
  -3   0   5      130.56      101.38      2.06 o 
  -2   0   5      610.19      599.45      6.80 o 
  -1   0   5      184.59      198.41      2.75 o 
   0   0   5       69.23       77.28      2.04 o 
   1   0   5      738.19      722.95      8.32 o 
   2   0   5        9.68       11.26      0.94 o 
   3   0   5       62.70       59.49      2.15 o 
   4   0   5       27.89       14.45      1.57 o 
   5   0   5       98.96      100.46      4.98 o 
   6   0   5       34.05       27.67      2.71 o 
   7   0   5       58.17       70.66      4.60 o 
   8   0   5        2.25        1.10      3.93 o 
   9   0   5        5.53        0.09      3.47 o 
 -10   1   5        5.82        5.38      3.56 o 
  -9   1   5       43.91       50.68      5.37 o 
  -8   1   5       12.27       10.67      2.40 o 
  -7   1   5        0.07        2.22      1.96 o 
  -6   1   5       16.71       12.19      1.76 o 
  -5   1   5        3.39        2.01      1.12 o 
  -4   1   5        3.71        4.62      0.92 o 
  -3   1   5      267.75      302.51      4.19 o 
  -2   1   5      570.97      541.41      6.39 o 
  -1   1   5     1342.10     1291.32     13.24 o 
   0   1   5      312.46      283.94      4.03 o 
   1   1   5     1378.78     1441.28     14.88 o 
   2   1   5      137.47      122.69      2.38 o 
   3   1   5      547.99      509.22      7.13 o 
   4   1   5        0.87        0.02      1.12 o 
   5   1   5       26.05       29.40      2.29 o 
   6   1   5       17.29       18.95      2.22 o 
   7   1   5      101.99       95.42      4.57 o 
   8   1   5        4.73        6.21      3.21 o 
   9   1   5        0.93        3.14      4.98 o 
  10   1   5        9.91       17.67      6.96 o 
 -11   2   5       15.29       22.01      5.40 o 
 -10   2   5        1.27        8.54      3.90 o 
  -9   2   5        1.93        4.01      2.89 o 
  -8   2   5       25.76       33.88      3.24 o 
  -7   2   5       96.51      108.59      5.22 o 
  -6   2   5        2.69        3.26      1.85 o 
  -5   2   5        1.96       -0.97      1.30 o 
  -4   2   5       41.72       37.02      1.76 o 
  -3   2   5        1.65        1.28      0.80 o 
  -2   2   5       24.17       25.87      1.90 o 
  -1   2   5     2831.96     3138.46     34.27 o 
   0   2   5     1174.66     1242.86     13.12 o 
   1   2   5      855.56      880.74      9.87 o 
   2   2   5      131.86      128.41      2.70 o 
   3   2   5      121.41       91.87      2.61 o 
   4   2   5        3.81        2.77      1.71 o 
   5   2   5        0.70       -0.35      1.55 o 
   6   2   5        4.10        2.13      2.31 o 
   7   2   5       33.02       23.14      3.34 o 
   8   2   5       13.52       21.21      4.29 o 
   9   2   5        1.80        1.68      3.57 o 
  10   2   5        3.43        6.18      6.06 o 
 -11   3   5        3.80       -1.62      5.50 o 
 -10   3   5        6.04        9.48      4.19 o 
  -9   3   5        8.14       11.73      3.77 o 
  -8   3   5        5.96        8.71      2.57 o 
  -7   3   5       23.02       19.38      2.93 o 
  -6   3   5       71.53       83.50      4.30 o 
  -5   3   5      111.24      102.57      4.41 o 
  -4   3   5       34.25       27.88      2.30 o 
  -3   3   5      323.73      369.24      8.02 o 
  -2   3   5      146.18      145.59      3.41 o 
  -1   3   5        4.19        8.93      1.26 o 
   0   3   5      138.47      139.77      2.97 o 
   1   3   5      759.64      817.26      9.45 o 
   2   3   5       47.89       40.06      2.20 o 
   3   3   5       14.61       12.01      1.55 o 
   4   3   5       40.63       38.21      2.78 o 
   5   3   5        8.18        8.05      2.00 o 
   6   3   5       16.72       21.48      3.40 o 
   7   3   5        0.13        0.27      2.39 o 
   8   3   5        6.80        7.56      3.63 o 
   9   3   5        8.98       10.13      4.24 o 
  10   3   5        0.26        2.26      6.06 o 
 -10   4   5        0.01       -0.88      5.77 o 
  -9   4   5        0.55        1.60      3.19 o 
  -8   4   5        6.86       11.10      2.99 o 
  -7   4   5        4.31        5.63      2.40 o 
  -6   4   5        9.78       13.56      2.59 o 
  -5   4   5      300.59      311.18     10.73 o 
  -4   4   5       48.35       55.02      3.40 o 
  -3   4   5        5.54        5.32      1.60 o 
  -2   4   5      210.09      188.57      7.24 o 
  -1   4   5      177.31      204.67      4.30 o 
   0   4   5       32.73       58.38      2.25 o 
   1   4   5      168.31      180.49      3.43 o 
   2   4   5      181.04      194.91      3.95 o 
   3   4   5       16.91       16.61      1.72 o 
   4   4   5       67.95       74.19      3.72 o 
   5   4   5       18.69       21.76      2.61 o 
   6   4   5        1.91       -0.46      2.35 o 
   7   4   5        1.70        6.30      3.30 o 
   8   4   5        0.11       -1.39      6.47 o 
   9   4   5        6.49        3.01      4.53 o 
  10   4   5        0.79       -1.88      5.70 o 
 -10   5   5        2.89        5.92      5.68 o 
  -9   5   5        0.50       -3.33      3.35 o 
  -8   5   5        0.81        5.54      3.25 o 
  -7   5   5       11.81       12.95      4.39 o 
  -6   5   5        5.60        4.07      2.32 o 
  -5   5   5       67.00       59.48      4.58 o 
  -4   5   5      293.25      338.90      8.52 o 
  -3   5   5      128.43      108.03      4.47 o 
  -2   5   5       12.84       14.82      2.08 o 
  -1   5   5      542.94      588.30     11.43 o 
   0   5   5      134.66      135.77      4.45 o 
   1   5   5       12.14       11.37      1.31 o 
   2   5   5        2.29       -0.03      1.30 o 
   3   5   5        8.35        9.52      1.87 o 
   4   5   5        1.74       -1.64      1.72 o 
   5   5   5       54.50       58.92      3.47 o 
   6   5   5       10.01       12.20      2.67 o 
   7   5   5        2.52        0.30      2.62 o 
   8   5   5        0.13       -0.24      3.11 o 
   9   5   5        3.03        0.88      3.60 o 
  -9   6   5        8.28        5.67      3.95 o 
  -8   6   5        1.67        2.21      3.36 o 
  -7   6   5        1.19        2.88      5.81 o 
  -6   6   5        9.34        2.53      2.37 o 
  -5   6   5        4.93        3.26      2.27 o 
  -4   6   5       22.81       30.02      3.30 o 
  -3   6   5      763.12      858.99     16.21 o 
  -2   6   5      267.14      274.97      7.40 o 
  -1   6   5       17.16       21.50      2.60 o 
   0   6   5       33.26       32.49      2.44 o 
   1   6   5      321.91      325.82      7.33 o 
   2   6   5       24.76       26.67      2.68 o 
   3   6   5       27.42       29.79      2.64 o 
   4   6   5        0.01        0.84      1.91 o 
   5   6   5       27.88       35.19      3.38 o 
   6   6   5        5.09        2.76      3.21 o 
   7   6   5       14.56       19.59      5.32 o 
   8   6   5        0.55       -0.44      3.37 o 
   9   6   5        3.47        3.67      4.67 o 
  -9   7   5        4.54       14.83      6.84 o 
  -8   7   5        4.98        5.84      3.74 o 
  -7   7   5        1.78        4.34      3.28 o 
  -6   7   5        0.34       -0.38      2.97 o 
  -5   7   5       23.33       22.55      3.44 o 
  -4   7   5       24.35       17.12      2.83 o 
  -3   7   5      270.17      300.66      8.27 o 
  -2   7   5      138.74      166.81      5.99 o 
  -1   7   5      746.15      849.39     16.76 o 
   0   7   5       21.17       20.16      3.15 o 
   1   7   5       25.99       21.03      2.63 o 
   2   7   5        0.00        2.11      2.38 o 
   3   7   5        0.15       -0.73      2.02 o 
   4   7   5        3.09        1.76      2.19 o 
   5   7   5        0.23       -0.90      3.09 o 
   6   7   5        0.06       -1.69      2.87 o 
   7   7   5        1.67       -2.81      3.13 o 
   8   7   5        1.14       -0.56      3.67 o 
  -8   8   5        1.26       -4.62      4.68 o 
  -7   8   5       12.24       15.29      6.89 o 
  -6   8   5        0.40       -3.03      3.03 o 
  -5   8   5       29.82       27.46      4.54 o 
  -4   8   5        7.41        3.16      2.65 o 
  -3   8   5       41.32       44.84      3.75 o 
  -2   8   5        0.63        0.97      2.48 o 
  -1   8   5      118.99      151.40      6.67 o 
   0   8   5       51.29       52.35      4.63 o 
   1   8   5       67.33       71.05      7.75 o 
   2   8   5        0.06        1.39      2.25 o 
   3   8   5       14.97       11.76      3.32 o 
   4   8   5        0.00        3.18      2.77 o 
   5   8   5        1.88        2.73      3.04 o 
   6   8   5        0.01       -0.24      3.15 o 
   7   8   5        2.31       -1.47      3.37 o 
   8   8   5        0.05       -4.60      4.60 o 
  -7   9   5        4.75       12.70      6.58 o 
  -6   9   5        4.06        8.88      4.17 o 
  -5   9   5        0.26       -3.02      3.18 o 
  -4   9   5        2.50        5.86      3.69 o 
  -3   9   5       27.48       21.50      6.55 o 
  -2   9   5        8.52       12.58      4.60 o 
  -1   9   5        2.55        0.94      3.48 o 
   0   9   5        8.98       10.42      4.22 o 
   1   9   5        5.36        8.46      4.30 o 
   2   9   5        6.99        9.72      5.10 o 
   3   9   5        0.16        4.21      3.54 o 
   4   9   5        0.33        1.93      3.49 o 
   5   9   5        3.94        5.06      4.06 o 
   6   9   5        0.21       -3.45      3.45 o 
   7   9   5        0.01        1.86     11.21 o 
  -6  10   5        2.39        2.16      5.54 o 
  -5  10   5        8.74       12.67      4.42 o 
  -4  10   5        0.07        0.66      3.50 o 
  -3  10   5        3.23        2.16      5.76 o 
  -2  10   5        1.73       -4.62      4.74 o 
  -1  10   5        6.83        0.90      4.88 o 
   0  10   5        5.33        9.12      5.40 o 
   1  10   5        1.69        4.09      4.41 o 
   2  10   5        5.04       -4.92      4.92 o 
   3  10   5        2.83        2.68      5.56 o 
   4  10   5        0.58        0.33      3.97 o 
   5  10   5        1.83       -1.26      5.52 o 
  -5  11   5        7.96       10.24      6.34 o 
  -2  11   5        0.00       -2.88      5.86 o 
  -1  11   5        1.17        3.58      6.06 o 
   0  11   5        1.16        8.28      6.42 o 
   1  11   5        5.49        4.78      5.86 o 
   2  11   5        0.73       -4.16      5.44 o 
  -1 -13   6        0.23        9.56      7.86 o 
   0 -13   6        0.81        6.74      7.44 o 
   1 -13   6        0.91        9.08      6.94 o 
   2 -13   6        1.03        0.62      6.82 o 
  -4 -12   6        3.64       -0.95     13.10 o 
  -3 -12   6        0.25       -2.10      6.88 o 
  -2 -12   6        0.98        2.04      6.52 o 
  -1 -12   6        0.10        0.40      6.30 o 
   0 -12   6        0.44        1.50      6.12 o 
   1 -12   6        0.38        1.54      6.18 o 
   2 -12   6        8.33        3.64      6.32 o 
   3 -12   6        1.05        5.72      6.82 o 
   4 -12   6        0.05       -5.70      5.70 o 
  -5 -11   6        0.02       -2.10      5.56 o 
  -4 -11   6        0.16        3.22      5.41 o 
  -3 -11   6        0.43        6.25      5.02 o 
  -2 -11   6        1.54       -0.81      4.57 o 
  -1 -11   6        0.59        6.46      5.98 o 
   0 -11   6       13.86       18.69      7.18 o 
   1 -11   6        1.02        0.52      5.96 o 
   2 -11   6        1.05        2.94      5.28 o 
   3 -11   6        2.33       -1.30      5.44 o 
   4 -11   6        1.80       -1.76      5.92 o 
   5 -11   6        4.26        7.54      6.28 o 
   6 -11   6        0.25        1.96      6.86 o 
  -7 -10   6        3.60        8.13      4.51 o 
  -6 -10   6        0.06        0.34      4.01 o 
  -5 -10   6        0.72        2.18      5.99 o 
  -4 -10   6        1.03       -1.46      7.26 o 
  -3 -10   6        2.83        5.25      4.88 o 
  -2 -10   6        9.02        8.97      7.76 o 
  -1 -10   6       12.33        6.77      3.55 o 
   0 -10   6        4.63        4.93      3.87 o 
   1 -10   6        3.59        3.75      4.86 o 
   2 -10   6       52.75       50.82      6.26 o 
   3 -10   6        5.17        8.06      3.81 o 
   4 -10   6       14.42       13.08      7.32 o 
   5 -10   6        0.71        1.56      5.58 o 
   6 -10   6        0.58       -1.20      6.02 o 
   7 -10   6        0.79       10.84      7.20 o 
  -8  -9   6        3.41        4.97      4.33 o 
  -7  -9   6        4.80        7.37      4.03 o 
  -6  -9   6        3.90        4.17      3.61 o 
  -5  -9   6        8.25        1.63      3.18 o 
  -4  -9   6        0.07       -2.84      2.84 o 
  -3  -9   6       31.40       26.55      4.33 o 
  -2  -9   6       16.23       19.62      3.82 o 
  -1  -9   6        1.65        1.83      3.48 o 
   0  -9   6       18.54       13.87      3.19 o 
   1  -9   6       26.48       29.38      4.89 o 
   2  -9   6        4.52        4.33      7.30 o 
   3  -9   6        0.18        5.78      4.18 o 
   4  -9   6       32.49       31.76      5.14 o 
   5  -9   6        4.21        9.14      6.24 o 
   6  -9   6        9.78       11.66      6.92 o 
   7  -9   6        3.94       -3.10      6.08 o 
   8  -9   6        0.02        7.14      6.92 o 
  -8  -8   6        3.66        6.22      4.04 o 
  -7  -8   6        0.13        1.58      3.81 o 
  -6  -8   6       26.89       23.38      4.08 o 
  -5  -8   6        1.15        0.79      2.44 o 
  -4  -8   6       28.23       19.32      3.63 o 
  -3  -8   6       35.90       38.14      5.28 o 
  -2  -8   6       17.37       23.15      3.63 o 
  -1  -8   6      177.24      191.02      9.74 o 
   0  -8   6        0.88        1.20      2.44 o 
   1  -8   6       16.28       12.77      3.76 o 
   2  -8   6        7.25        3.90      6.44 o 
   3  -8   6       13.60       21.51      4.47 o 
   4  -8   6        0.01       -0.45      3.76 o 
   5  -8   6       16.41       23.92      4.75 o 
   6  -8   6       15.19       15.51      3.93 o 
   7  -8   6       17.37       16.00      4.54 o 
   8  -8   6        0.99        4.36      4.13 o 
   9  -8   6        0.61       -6.44      6.44 o 
  -9  -7   6        6.90        7.95      4.32 o 
  -8  -7   6        0.28        0.10      3.41 o 
  -7  -7   6        0.18        0.38      2.68 o 
  -6  -7   6        6.61        5.85      2.69 o 
  -5  -7   6       21.46       27.39      3.87 o 
  -4  -7   6       37.36       33.17      5.19 o 
  -3  -7   6       13.51       10.42      2.82 o 
  -2  -7   6      174.74      158.27      5.62 o 
  -1  -7   6       61.50       47.98      3.80 o 
   0  -7   6      215.85      212.50      5.87 o 
   1  -7   6        0.00        1.62      1.86 o 
   2  -7   6       16.70       13.30      2.08 o 
   3  -7   6        1.94       -0.38      4.87 o 
   4  -7   6       26.34       23.48      3.26 o 
   5  -7   6       11.00        9.18      2.51 o 
   6  -7   6       14.31       12.77      2.90 o 
   7  -7   6       20.36       23.05      4.69 o 
   8  -7   6        0.59       -3.43      3.43 o 
   9  -7   6        3.24        9.01      4.74 o 
  -9  -6   6        0.82       -2.48      3.69 o 
  -8  -6   6       11.66       14.01      3.34 o 
  -7  -6   6        6.82        4.62      2.66 o 
  -6  -6   6        1.60        1.79      2.28 o 
  -5  -6   6       29.92       25.56      3.02 o 
  -4  -6   6       25.43       26.71      2.73 o 
  -3  -6   6       20.07       17.94      2.18 o 
  -2  -6   6        2.06        0.83      1.76 o 
  -1  -6   6       52.17       58.53      3.77 o 
   0  -6   6       30.63       21.08      2.38 o 
   1  -6   6       37.78       35.11      2.45 o 
   2  -6   6       46.78       48.20      2.77 o 
   3  -6   6       61.16       69.72      2.99 o 
   4  -6   6       33.82       31.60      2.50 o 
   5  -6   6       80.56       67.60      3.81 o 
   6  -6   6        0.02       -2.17      2.17 o 
   7  -6   6        2.09       -0.84      2.43 o 
   8  -6   6        9.58        9.57      4.14 o 
   9  -6   6        0.00       -5.15      5.15 o 
  10  -6   6        0.31       -3.98      6.26 o 
 -10  -5   6        1.86        3.53      4.25 o 
  -9  -5   6        0.00       -2.30      3.31 o 
  -8  -5   6       10.06       15.93      3.15 o 
  -7  -5   6        3.71        2.31      2.35 o 
  -6  -5   6        1.60        2.35      1.98 o 
  -5  -5   6      186.76      205.99      7.82 o 
  -4  -5   6        2.49        1.32      1.54 o 
  -3  -5   6        5.01        4.28      1.40 o 
  -2  -5   6        1.33        0.68      1.41 o 
  -1  -5   6      127.40      131.75      4.08 o 
   0  -5   6        9.77       10.85      1.35 o 
   1  -5   6      140.54      142.68      3.44 o 
   2  -5   6       90.36      113.41      3.52 o 
   3  -5   6        0.26        0.80      1.06 o 
   4  -5   6        3.54        4.32      1.61 o 
   5  -5   6       12.12        5.42      2.24 o 
   6  -5   6       11.92       10.83      2.66 o 
   7  -5   6       15.55       16.08      3.65 o 
   8  -5   6       14.33       15.47      4.53 o 
   9  -5   6        0.93       -1.33      5.15 o 
  10  -5   6        0.08       -2.10      5.84 o 
 -10  -4   6        1.12       -3.31      4.69 o 
  -9  -4   6        0.07        0.59      3.25 o 
  -8  -4   6        1.49       -1.95      2.46 o 
  -7  -4   6       28.18       35.67      5.89 o 
  -6  -4   6        0.49       -1.03      1.49 o 
  -5  -4   6       22.55       17.06      2.46 o 
  -4  -4   6       21.78       18.42      1.91 o 
  -3  -4   6       21.05       31.08      2.63 o 
  -2  -4   6        0.00        1.52      1.03 o 
  -1  -4   6       68.45      106.45      3.52 o 
   0  -4   6      250.24      263.48      5.28 o 
   1  -4   6       25.92       33.97      1.34 o 
   2  -4   6        7.09       11.04      1.16 o 
   3  -4   6       72.19       77.56      2.79 o 
   4  -4   6       30.12       34.15      1.95 o 
   5  -4   6       43.36       47.17      2.60 o 
   6  -4   6        0.17        1.23      1.58 o 
   7  -4   6        0.07        2.79      2.48 o 
   8  -4   6        0.00       -0.88      3.11 o 
   9  -4   6        3.42        0.63      3.60 o 
  10  -4   6        1.55        4.78      6.64 o 
 -10  -3   6        1.70       -7.30      7.30 o 
  -9  -3   6        0.75       -1.33      4.51 o 
  -8  -3   6        7.42        3.85      2.60 o 
  -7  -3   6       18.00       25.18      2.62 o 
  -6  -3   6       54.55       57.03      4.51 o 
  -5  -3   6        9.14        5.73      1.55 o 
  -4  -3   6      158.89      162.15      4.20 o 
  -3  -3   6      289.84      312.74      5.68 o 
  -2  -3   6        0.88        0.60      0.84 o 
  -1  -3   6       21.20       11.43      1.94 o 
   0  -3   6       11.85        5.50      1.17 o 
   1  -3   6      470.16      483.64      6.84 o 
   2  -3   6      124.13      102.58      2.73 o 
   3  -3   6       85.16       77.97      2.78 o 
   4  -3   6       10.11       11.75      1.61 o 
   5  -3   6       50.77       56.19      3.44 o 
   6  -3   6        1.88        0.08      2.00 o 
   7  -3   6       38.25       56.51      3.78 o 
   8  -3   6        0.40        2.61      3.24 o 
   9  -3   6       23.94       31.81      5.33 o 
  10  -3   6        1.77        3.60      4.27 o 
  -9  -2   6        9.90       13.49      7.28 o 
  -8  -2   6        0.45       -1.64      2.38 o 
  -7  -2   6        0.50        5.76      2.04 o 
  -6  -2   6        0.35        1.46      1.65 o 
  -5  -2   6        8.95       11.06      1.71 o 
  -4  -2   6      228.23      252.13      4.59 o 
  -3  -2   6       39.76       46.24      1.72 o 
  -2  -2   6      573.79      578.60      7.17 o 
  -1  -2   6       49.98       47.62      1.90 o 
   0  -2   6      102.02      110.30      2.80 o 
   1  -2   6      305.45      312.02      4.51 o 
   2  -2   6      160.44      176.64      3.26 o 
   3  -2   6      251.19      247.11      4.17 o 
   4  -2   6        9.51        7.52      1.74 o 
   5  -2   6        1.60       -0.75      1.56 o 
   6  -2   6        0.02        1.84      1.92 o 
   7  -2   6        0.20        1.46      3.03 o 
   8  -2   6        9.13        8.18      3.46 o 
   9  -2   6       17.14       16.65      4.38 o 
  10  -2   6        4.57        4.56      5.53 o 
  -9  -1   6        0.20        4.34      3.24 o 
  -8  -1   6        1.16        1.35      2.47 o 
  -7  -1   6       40.42       36.26      3.88 o 
  -6  -1   6       51.06       70.65      3.52 o 
  -5  -1   6        0.81        0.27      0.98 o 
  -4  -1   6        1.39        2.18      0.74 o 
  -3  -1   6       81.68       99.28      2.29 o 
  -2  -1   6      148.57      140.73      2.69 o 
  -1  -1   6        1.15        0.62      0.67 o 
   0  -1   6      168.79      179.81      3.32 o 
   1  -1   6        0.75       -0.37      0.64 o 
   2  -1   6       66.74       79.05      2.05 o 
   3  -1   6      294.28      305.46      4.67 o 
   4  -1   6       13.95       15.13      1.79 o 
   5  -1   6        1.49       -0.87      1.40 o 
   6  -1   6       25.55       32.30      3.10 o 
   7  -1   6       38.60       27.75      3.57 o 
   8  -1   6        1.50        5.30      3.85 o 
   9  -1   6        1.38       -0.05      3.43 o 
  10  -1   6        7.54       11.16      6.88 o 
 -10   0   6       12.06       12.24      5.72 o 
  -9   0   6       21.87       31.95      6.32 o 
  -8   0   6        6.48        9.48      4.38 o 
  -7   0   6       16.19       13.75      2.34 o 
  -6   0   6        6.92       14.50      1.91 o 
  -5   0   6        1.13        0.05      0.96 o 
  -4   0   6        9.92       12.05      1.19 o 
  -3   0   6      589.22      581.39      7.25 o 
  -2   0   6       99.89      134.79      2.31 o 
  -1   0   6       45.46       58.80      1.83 o 
   0   0   6      169.06      213.13      3.73 o 
   1   0   6       20.94       15.65      0.99 o 
   2   0   6      380.11      380.56      5.02 o 
   3   0   6        4.50        5.99      1.23 o 
   4   0   6       39.16       39.54      2.38 o 
   5   0   6        1.20        3.09      1.53 o 
   6   0   6       32.18       39.79      2.89 o 
   7   0   6       13.74        6.41      2.31 o 
   8   0   6        0.10        2.79      3.25 o 
   9   0   6        3.41        8.17      4.04 o 
  10   0   6        1.93        1.22      6.12 o 
 -11   1   6        7.79        7.58      5.90 o 
 -10   1   6        1.42        2.30      4.82 o 
  -9   1   6       28.94       35.28      4.85 o 
  -8   1   6        0.62       -1.17      2.50 o 
  -7   1   6       21.04       36.07      3.45 o 
  -6   1   6        0.09       -0.46      1.36 o 
  -5   1   6       22.71       21.86      2.77 o 
  -4   1   6        9.43        8.97      1.36 o 
  -3   1   6       18.48       21.65      1.28 o 
  -2   1   6      122.53      111.76      2.40 o 
  -1   1   6      641.00      685.25      7.96 o 
   0   1   6        4.71        2.48      0.76 o 
   1   1   6       42.71       67.42      2.06 o 
   2   1   6      188.01      177.37      3.36 o 
   3   1   6      114.72      111.82      3.01 o 
   4   1   6      186.85      206.79      4.86 o 
   5   1   6       29.81       31.84      2.49 o 
   6   1   6       14.61       12.13      2.14 o 
   7   1   6        7.97       15.35      3.33 o 
   8   1   6        0.16       -0.30      2.59 o 
   9   1   6        2.46        2.64      5.32 o 
  10   1   6        0.28        3.36      6.04 o 
 -10   2   6        1.85        5.34      3.94 o 
  -9   2   6       18.53       12.40      3.89 o 
  -8   2   6        0.36       -1.17      5.21 o 
  -7   2   6       13.36       22.61      3.06 o 
  -6   2   6        7.22        5.69      1.99 o 
  -5   2   6       49.71       61.38      3.04 o 
  -4   2   6        4.54        3.90      1.33 o 
  -3   2   6      195.55      217.66      4.53 o 
  -2   2   6       64.62       47.11      2.19 o 
  -1   2   6      113.16      131.29      3.87 o 
   0   2   6      148.01      131.10      2.90 o 
   1   2   6      118.29      125.84      3.26 o 
   2   2   6        2.46        0.98      0.93 o 
   3   2   6      166.17      198.54      6.60 o 
   4   2   6       61.26       47.27      3.09 o 
   5   2   6        0.17       -0.23      1.75 o 
   6   2   6       11.19        9.45      2.74 o 
   7   2   6       23.41       28.23      3.73 o 
   8   2   6        2.88        4.46      3.46 o 
   9   2   6        0.08       -2.70      3.58 o 
  10   2   6        0.83        1.50      6.10 o 
 -10   3   6        3.79       -0.05      4.82 o 
  -9   3   6        1.97        1.58      3.16 o 
  -8   3   6       16.53       21.96      4.64 o 
  -7   3   6       12.40        9.55      2.57 o 
  -6   3   6        1.19       -1.77      1.77 o 
  -5   3   6        3.36        5.28      1.85 o 
  -4   3   6       18.56       23.39      2.63 o 
  -3   3   6        0.62        1.42      1.23 o 
  -2   3   6      139.25      150.11      3.72 o 
  -1   3   6       72.14       78.42      2.60 o 
   0   3   6       26.27       26.64      1.64 o 
   1   3   6        0.01        2.63      1.04 o 
   2   3   6        0.02       -0.42      0.98 o 
   3   3   6        0.03        1.92      1.64 o 
   4   3   6       18.51       21.43      2.47 o 
   5   3   6       62.55       57.35      3.63 o 
   6   3   6        1.13        1.41      2.29 o 
   7   3   6       10.67       13.60      7.24 o 
   8   3   6        0.61        3.84      3.44 o 
   9   3   6        0.06       -3.84      4.09 o 
  10   3   6        0.04        2.34      6.24 o 
 -10   4   6        0.32        0.35      4.00 o 
  -9   4   6        0.28        0.73      3.40 o 
  -8   4   6       18.89       20.28      4.00 o 
  -7   4   6        0.44        4.48      2.52 o 
  -6   4   6        0.01        0.10      2.04 o 
  -5   4   6       51.24       37.62      3.37 o 
  -4   4   6       23.23       19.82      2.54 o 
  -3   4   6       11.41       11.40      2.03 o 
  -2   4   6        0.07        0.23      1.21 o 
  -1   4   6      110.19      101.24      3.37 o 
   0   4   6       30.37       32.39      2.20 o 
   1   4   6      120.06      139.07      3.93 o 
   2   4   6       24.39       26.84      2.81 o 
   3   4   6        2.23        0.11      1.46 o 
   4   4   6       11.88       13.53      2.31 o 
   5   4   6      113.64      109.27      5.16 o 
   6   4   6        0.27       -0.95      2.46 o 
   7   4   6        0.00        0.90      3.06 o 
   8   4   6       11.47       13.64      4.40 o 
   9   4   6        0.01        2.84      3.87 o 
  10   4   6        1.80        2.32      6.76 o 
 -10   5   6        1.22       -2.08      5.72 o 
  -9   5   6        0.84        1.39      4.09 o 
  -8   5   6        0.62        1.78      5.08 o 
  -7   5   6       21.49       15.79      3.44 o 
  -6   5   6        9.55        7.44      2.61 o 
  -5   5   6       56.17       52.17      5.24 o 
  -4   5   6       26.01       23.22      2.84 o 
  -3   5   6       13.36       12.02      4.99 o 
  -2   5   6      109.03      103.96      4.50 o 
  -1   5   6       25.37       21.68      2.12 o 
   0   5   6      196.93      190.33      4.84 o 
   1   5   6        5.90        8.61      2.48 o 
   2   5   6       23.18       24.71      3.47 o 
   3   5   6       63.03       61.53      6.49 o 
   4   5   6        3.28        3.98      1.92 o 
   5   5   6        0.03        1.83      2.09 o 
   6   5   6        0.00       -0.55      2.58 o 
   7   5   6        2.62        5.11      3.20 o 
   8   5   6        3.12        1.64      3.24 o 
   9   5   6        3.16        9.87      5.00 o 
  -9   6   6        3.12        6.14      4.97 o 
  -8   6   6        0.50       -0.12      3.47 o 
  -7   6   6       20.46       16.63      3.94 o 
  -6   6   6        7.89        6.38      2.83 o 
  -5   6   6        1.08        1.52      2.40 o 
  -4   6   6        0.98        2.31      2.23 o 
  -3   6   6       20.22       20.65      4.22 o 
  -2   6   6        1.52        0.69      1.91 o 
  -1   6   6       12.44       11.68      2.29 o 
   0   6   6       60.44       63.02      3.21 o 
   1   6   6      274.33      291.67      8.53 o 
   2   6   6       84.09       81.76      4.13 o 
   3   6   6        0.72        4.38      2.34 o 
   4   6   6       36.43       30.78      3.33 o 
   5   6   6       12.76       13.98      3.96 o 
   6   6   6        7.07        8.41      3.12 o 
   7   6   6        0.27       -0.84      3.13 o 
   8   6   6        0.82       -3.51      3.52 o 
   9   6   6        2.91        6.12      5.03 o 
  -8   7   6        0.13        2.95      3.71 o 
  -7   7   6       14.01       18.33      6.45 o 
  -6   7   6        5.21        5.99      4.00 o 
  -5   7   6       19.49       24.39      4.15 o 
  -4   7   6        4.96        6.18      2.61 o 
  -3   7   6        0.14        0.96      2.24 o 
  -2   7   6       12.79       18.52      2.87 o 
  -1   7   6       62.43       70.03      3.98 o 
   0   7   6        4.30        6.81      2.78 o 
   1   7   6       67.71       70.07      5.55 o 
   2   7   6       12.23       11.01      2.88 o 
   3   7   6       72.32       79.59      5.05 o 
   4   7   6        3.92        0.43      2.94 o 
   5   7   6        5.90        8.29      5.94 o 
   6   7   6       10.62        6.01      3.34 o 
   7   7   6        0.94        5.23      3.81 o 
   8   7   6        2.59        1.33      8.04 o 
  -8   8   6        0.65        0.10      5.60 o 
  -7   8   6        1.18        2.34      4.41 o 
  -6   8   6        3.16        5.99      3.72 o 
  -5   8   6        0.94       -0.61      2.94 o 
  -4   8   6       37.17       41.10      4.99 o 
  -3   8   6        0.11        1.22      2.58 o 
  -2   8   6       20.75       18.65      2.91 o 
  -1   8   6        8.89        4.31      3.66 o 
   0   8   6        1.46       -0.97      2.83 o 
   1   8   6       30.47       21.29      4.50 o 
   2   8   6       13.59       12.52      3.66 o 
   3   8   6        5.52        2.80      3.47 o 
   4   8   6        0.01       -0.22      3.24 o 
   5   8   6        2.05        0.84      4.74 o 
   6   8   6        0.10       -0.67      3.77 o 
   7   8   6        1.69       -0.56      4.75 o 
  -7   9   6        1.00       12.52      6.32 o 
  -6   9   6        0.16        0.58      5.50 o 
  -5   9   6        2.72       10.70      4.05 o 
  -4   9   6        0.01       -0.14      3.36 o 
  -3   9   6        5.92        2.89      3.40 o 
  -2   9   6       28.77       30.61      6.82 o 
  -1   9   6        4.79       -1.27      3.97 o 
   0   9   6       23.84       29.17     10.12 o 
   1   9   6        0.71       -2.18      6.84 o 
   2   9   6        0.15       -2.14      4.78 o 
   3   9   6        0.53        4.08      3.70 o 
   4   9   6        0.61        2.48      4.01 o 
   5   9   6        0.15        2.85      4.30 o 
   6   9   6        1.13       -2.16      6.32 o 
  -5  10   6        2.98        4.38      5.86 o 
  -4  10   6        3.36        5.79      4.38 o 
  -3  10   6        0.81        2.78      5.82 o 
  -2  10   6        7.29       15.23      6.58 o 
  -1  10   6        0.21        0.84      5.50 o 
   0  10   6        1.22        4.16      5.62 o 
   1  10   6        0.10       -1.54      5.34 o 
   2  10   6        0.08       -5.54      5.54 o 
   3  10   6        0.71       -2.68      6.06 o 
   4  10   6        0.88        1.54      6.22 o 
   5  10   6        0.10        4.70      6.64 o 
  -3 -12   7        0.16       -3.82      5.33 o 
  -2 -12   7        1.25        1.70      6.84 o 
  -1 -12   7        0.16        6.56      7.16 o 
   0 -12   7        4.93        2.16      6.56 o 
   1 -12   7        5.92       15.65      7.58 o 
   2 -12   7        2.12        3.44      6.10 o 
   3 -12   7        0.14        1.04      6.38 o 
   4 -12   7        0.03        0.94      6.96 o 
  -5 -11   7        0.94       -5.32      5.32 o 
  -4 -11   7        2.88       -3.49      5.24 o 
  -3 -11   7        1.16        5.19      5.03 o 
  -2 -11   7        1.00       -0.33      4.79 o 
  -1 -11   7        0.07       -5.08      5.08 o 
   0 -11   7        3.49        8.28      6.74 o 
   1 -11   7        0.23       -4.96      4.96 o 
   2 -11   7        3.97       -1.68      4.66 o 
   3 -11   7        0.74        5.34      6.08 o 
   4 -11   7        0.70       -4.96      5.52 o 
   5 -11   7        0.89        3.56      6.40 o 
  -6 -10   7        1.47       -1.15      5.24 o 
  -5 -10   7        1.91        5.71      7.25 o 
  -4 -10   7        7.90        4.28     10.96 o 
  -3 -10   7        0.11       -3.78      5.20 o 
  -2 -10   7        1.61        5.48      4.41 o 
  -1 -10   7        0.95        1.45      4.16 o 
   0 -10   7        5.75       -1.24      4.92 o 
   1 -10   7        2.24        5.42      5.40 o 
   2 -10   7       32.53       37.19      5.64 o 
   3 -10   7        0.90        0.70      3.90 o 
   4 -10   7        4.45        5.52      5.88 o 
   5 -10   7        8.83       12.78      7.16 o 
   6 -10   7        0.02       -5.82      5.82 o 
   7 -10   7        0.76        0.38      6.52 o 
  -7  -9   7        3.39        3.64      5.25 o 
  -6  -9   7        5.48        7.21      5.03 o 
  -5  -9   7        0.01        5.17      4.75 o 
  -4  -9   7        0.99        6.37      4.50 o 
  -3  -9   7       26.93       36.46      5.73 o 
  -2  -9   7        3.71        4.23      3.08 o 
  -1  -9   7       15.75       12.74      3.46 o 
   0  -9   7       22.91       17.08      4.41 o 
   1  -9   7       14.98        8.82      3.60 o 
   2  -9   7        6.48        7.83      3.69 o 
   3  -9   7        0.52        0.70      3.44 o 
   4  -9   7       15.66       26.88      4.99 o 
   5  -9   7        0.02        0.18      5.12 o 
   6  -9   7        2.45       -2.82      5.56 o 
   7  -9   7        0.33       -3.10      6.16 o 
   8  -9   7        2.55        6.76      7.42 o 
  -8  -8   7        9.09        6.10      5.39 o 
  -7  -8   7        7.02        3.94      4.78 o 
  -6  -8   7       11.98       18.73      5.60 o 
  -5  -8   7       20.56       11.69      7.43 o 
  -4  -8   7       12.87       13.30      3.61 o 
  -3  -8   7       10.77       12.21      2.56 o 
  -2  -8   7       59.71       51.62      6.62 o 
  -1  -8   7        4.26        5.61      2.57 o 
   0  -8   7        1.24       -1.36      2.44 o 
   1  -8   7        0.04       -1.21      2.38 o 
   2  -8   7        2.16        5.76      5.04 o 
   3  -8   7       17.01       11.31      3.66 o 
   4  -8   7       11.87       11.15      3.92 o 
   5  -8   7        0.05        4.30      5.10 o 
   6  -8   7       15.65       20.93      6.96 o 
   7  -8   7        6.00        2.92      5.82 o 
   8  -8   7        0.34        1.44      5.80 o 
  -9  -7   7        2.02        5.88      7.88 o 
  -8  -7   7        7.53        7.95      5.24 o 
  -7  -7   7        9.24        7.34      4.63 o 
  -6  -7   7       36.32       32.30      4.55 o 
  -5  -7   7       24.53       26.09      3.94 o 
  -4  -7   7       21.33       28.43      3.07 o 
  -3  -7   7       19.73       22.31      2.73 o 
  -2  -7   7       72.82       71.74      4.42 o 
  -1  -7   7        0.00        0.26      1.97 o 
   0  -7   7       97.25      103.06     11.32 o 
   1  -7   7       32.80       32.92      3.35 o 
   2  -7   7       32.66       34.58      3.85 o 
   3  -7   7       65.51       49.50      4.38 o 
   4  -7   7       17.86       21.47      4.19 o 
   5  -7   7       14.93       16.39      6.30 o 
   6  -7   7       35.09       29.45      7.16 o 
   7  -7   7       10.86        8.66      6.24 o 
   8  -7   7       19.50       25.54      5.21 o 
   9  -7   7        3.76       -0.83      4.35 o 
  -9  -6   7        3.87       -5.07      5.07 o 
  -8  -6   7        0.17        8.29      4.95 o 
  -7  -6   7       27.49       25.98      4.90 o 
  -6  -6   7       23.61       21.57      5.03 o 
  -5  -6   7        0.43       -1.06      1.92 o 
  -4  -6   7       94.40      107.64      6.81 o 
  -3  -6   7       24.70       24.13      2.90 o 
  -2  -6   7        7.44        9.32      2.34 o 
  -1  -6   7        8.94        5.51      2.06 o 
   0  -6   7       17.60       22.81      2.47 o 
   1  -6   7       20.50       14.07      2.27 o 
   2  -6   7       10.25        6.70      2.51 o 
   3  -6   7        7.90        2.86      2.33 o 
   4  -6   7        0.82        2.98      2.01 o 
   5  -6   7        2.28        2.13      3.07 o 
   6  -6   7        5.76        6.57      2.59 o 
   7  -6   7        5.31        8.11      3.43 o 
   8  -6   7       25.35       18.25      4.66 o 
   9  -6   7       12.41       12.29      6.66 o 
 -10  -5   7        0.15       -1.62      8.54 o 
  -9  -5   7       16.96       16.85      8.58 o 
  -8  -5   7        3.29        6.87      4.40 o 
  -7  -5   7        4.24        2.19      3.00 o 
  -6  -5   7        3.10        2.24      2.13 o 
  -5  -5   7        2.06        0.62      1.81 o 
  -4  -5   7       67.09       66.81      3.76 o 
  -3  -5   7       21.93       20.02      2.19 o 
  -2  -5   7       65.78       62.97      3.53 o 
  -1  -5   7      181.52      202.89      5.39 o 
   0  -5   7       61.56       57.04      3.18 o 
   1  -5   7        0.15        0.42      1.49 o 
   2  -5   7       39.00       44.84      5.15 o 
   3  -5   7        4.12        7.60      1.84 o 
   4  -5   7        1.76       -0.32      1.78 o 
   5  -5   7        7.69        5.17      1.81 o 
   6  -5   7       31.76       28.39      3.11 o 
   7  -5   7       39.77       39.98      4.57 o 
   8  -5   7        1.03        0.08      3.41 o 
   9  -5   7        3.66        4.96      4.35 o 
  10  -5   7        2.17        5.52      6.54 o 
 -10  -4   7        5.57       17.73      9.28 o 
  -9  -4   7        4.36        1.94      7.44 o 
  -8  -4   7        0.06        0.74      4.23 o 
  -7  -4   7       17.38       11.87      2.64 o 
  -6  -4   7        7.88        5.28      2.19 o 
  -5  -4   7       10.04        8.43      2.03 o 
  -4  -4   7       45.69       49.63      4.38 o 
  -3  -4   7      186.12      175.75      4.69 o 
  -2  -4   7      230.79      237.34      5.45 o 
  -1  -4   7       49.51       50.41      3.86 o 
   0  -4   7       50.24       73.48      3.30 o 
   1  -4   7        2.71        3.03      1.49 o 
   2  -4   7       39.99       40.32      2.33 o 
   3  -4   7       16.18       10.35      1.45 o 
   4  -4   7       38.49       40.57      2.63 o 
   5  -4   7        5.48        3.12      1.79 o 
   6  -4   7       51.36       47.74      3.60 o 
   7  -4   7       20.93       25.18      6.64 o 
   8  -4   7       19.35       15.48      4.07 o 
   9  -4   7        8.89       13.04      4.52 o 
  10  -4   7        0.05       -3.26      6.20 o 
  -9  -3   7        0.82       -2.02      7.08 o 
  -8  -3   7       12.17        5.95      3.16 o 
  -7  -3   7        9.57        2.57      2.71 o 
  -6  -3   7       32.47       34.26      3.40 o 
  -5  -3   7        0.01        2.15      1.80 o 
  -4  -3   7       60.93       64.95      3.07 o 
  -3  -3   7        1.59        1.16      1.18 o 
  -2  -3   7        9.74       14.56      1.58 o 
  -1  -3   7        2.23       -0.14      1.00 o 
   0  -3   7        8.12        9.54      1.83 o 
   1  -3   7       54.75       59.85      2.67 o 
   2  -3   7       77.25       55.71      2.57 o 
   3  -3   7        5.45        9.72      1.56 o 
   4  -3   7      162.81      174.25      7.19 o 
   5  -3   7      212.27      220.64      6.33 o 
   6  -3   7        8.18       13.08      2.66 o 
   7  -3   7       10.37        7.20      3.02 o 
   8  -3   7       29.54       30.07      5.13 o 
   9  -3   7        6.86       14.06      4.32 o 
  10  -3   7        1.23        0.42      6.62 o 
  -9  -2   7       11.66        0.56      7.50 o 
  -8  -2   7       55.48       73.91      5.50 o 
  -7  -2   7        0.43        0.62      2.33 o 
  -6  -2   7       16.69       12.64      4.38 o 
  -5  -2   7        0.02        0.64      1.60 o 
  -4  -2   7       90.69      110.31      3.69 o 
  -3  -2   7      135.85      154.82      4.23 o 
  -2  -2   7       73.39      102.23      2.98 o 
  -1  -2   7      107.28      111.67      2.88 o 
   0  -2   7      167.64      157.91      3.26 o 
   1  -2   7      135.20      128.56      3.16 o 
   2  -2   7      158.81      158.94      3.33 o 
   3  -2   7      236.44      267.07      4.72 o 
   4  -2   7      332.70      368.49      9.51 o 
   5  -2   7       62.30       54.34      3.54 o 
   6  -2   7      218.70      267.69      7.32 o 
   7  -2   7       52.66       54.28      4.78 o 
   8  -2   7        0.46        2.53      3.57 o 
   9  -2   7        5.79        7.90      5.82 o 
  10  -2   7        0.99       -3.98      3.98 o 
  -9  -1   7        0.34       -0.40      4.38 o 
  -8  -1   7       73.19       82.52      6.71 o 
  -7  -1   7        3.28        5.81      2.66 o 
  -6  -1   7      221.71      264.13     13.13 o 
  -5  -1   7      184.08      209.28      5.95 o 
  -4  -1   7       35.27       34.25      2.77 o 
  -3  -1   7        4.44        0.63      1.00 o 
  -2  -1   7        0.01        2.81      0.94 o 
  -1  -1   7       76.45       80.90      2.48 o 
   0  -1   7        4.33        3.58      0.86 o 
   1  -1   7       83.37       80.06      2.14 o 
   2  -1   7        3.77        2.05      1.24 o 
   3  -1   7        6.17       13.72      1.69 o 
   4  -1   7       79.60       74.37      3.18 o 
   5  -1   7      108.30      122.20      4.24 o 
   6  -1   7      197.97      224.36     11.02 o 
   7  -1   7        4.93        1.89      2.75 o 
   8  -1   7       32.82       44.67      9.75 o 
   9  -1   7        1.51        1.30      3.72 o 
  10  -1   7        0.10        1.48      6.34 o 
 -10   0   7        2.33        4.76      5.22 o 
  -9   0   7       10.14       -2.66      4.28 o 
  -8   0   7        8.96       14.77      4.88 o 
  -7   0   7       96.77      118.95      6.99 o 
  -6   0   7      272.66      314.27     10.91 o 
  -5   0   7       19.67       16.29      1.88 o 
  -4   0   7      378.01      422.90      7.52 o 
  -3   0   7      161.57      201.99      4.58 o 
  -2   0   7       98.94      100.45      2.57 o 
  -1   0   7       87.99       89.94      2.18 o 
   0   0   7      185.96      146.95      2.86 o 
   1   0   7      142.94      133.11      3.21 o 
   2   0   7       55.81       77.70      2.06 o 
   3   0   7      123.81      130.81      3.50 o 
   4   0   7       20.43       23.16      2.16 o 
   5   0   7       17.35       22.70      2.42 o 
   6   0   7       34.87       33.68      2.99 o 
   7   0   7        0.59       -0.68      2.24 o 
   8   0   7       36.83       37.73      5.28 o 
   9   0   7        7.47        3.86      3.94 o 
  10   0   7        0.02       -2.21      5.23 o 
 -10   1   7        0.89        1.88      5.42 o 
  -9   1   7        5.12        3.94      4.42 o 
  -8   1   7       27.86       27.39      5.64 o 
  -7   1   7       23.29       26.06      3.69 o 
  -6   1   7       47.31       55.85      4.48 o 
  -5   1   7      296.17      301.28      6.79 o 
  -4   1   7      172.22      176.18      4.46 o 
  -3   1   7       41.62       53.05      2.24 o 
  -2   1   7       65.43       58.15      2.30 o 
  -1   1   7      148.99      149.08      3.14 o 
   0   1   7        1.24        2.62      0.95 o 
   1   1   7        8.79       15.50      1.23 o 
   2   1   7       47.83       64.37      2.23 o 
   3   1   7        6.96        6.64      1.26 o 
   4   1   7      108.49      107.55      3.75 o 
   5   1   7        3.48        1.53      1.75 o 
   6   1   7        7.84        6.55      2.23 o 
   7   1   7        2.18       -0.97      2.27 o 
   8   1   7       14.87       11.42      3.50 o 
   9   1   7        3.74       -3.80      4.84 o 
  10   1   7        2.15        1.38      6.14 o 
 -10   2   7        0.13       -4.14      4.76 o 
  -9   2   7       20.64       14.83      5.70 o 
  -8   2   7       22.05       26.75      5.42 o 
  -7   2   7       14.35       12.38      5.87 o 
  -6   2   7       17.09        8.81      2.50 o 
  -5   2   7       27.77       34.31      3.70 o 
  -4   2   7       86.82       98.47      3.33 o 
  -3   2   7        3.85        1.94      1.22 o 
  -2   2   7       41.49       45.51      2.27 o 
  -1   2   7        0.23       -0.44      1.08 o 
   0   2   7      130.94      160.13      3.66 o 
   1   2   7       17.08       15.68      1.46 o 
   2   2   7      163.09      164.11      3.82 o 
   3   2   7       82.58       66.17      2.83 o 
   4   2   7        5.89        7.01      2.16 o 
   5   2   7        5.34        3.58      2.08 o 
   6   2   7       14.02       12.25      3.06 o 
   7   2   7       16.05        8.07      3.59 o 
   8   2   7        1.15        6.08      4.05 o 
   9   2   7        1.51        5.05      4.35 o 
  10   2   7        4.23        5.66      6.88 o 
 -10   3   7        1.17       -3.84      5.02 o 
  -9   3   7        0.01        2.86      3.65 o 
  -8   3   7        1.01       -2.65      2.65 o 
  -7   3   7       50.41       43.71      4.65 o 
  -6   3   7       58.76       60.88      5.04 o 
  -5   3   7        2.17       -1.49      1.73 o 
  -4   3   7        4.33        9.13      2.10 o 
  -3   3   7        1.75        0.08      1.29 o 
  -2   3   7       60.43       66.87      2.80 o 
  -1   3   7        3.23        6.90      1.40 o 
   0   3   7       23.09       19.41      1.82 o 
   1   3   7      118.85      156.49      4.04 o 
   2   3   7       74.51       68.98      3.05 o 
   3   3   7       97.58       91.32      4.07 o 
   4   3   7       59.97       61.01      3.69 o 
   5   3   7        0.02        1.61      2.00 o 
   6   3   7        0.03        0.17      2.53 o 
   7   3   7        8.69        7.74      3.59 o 
   8   3   7        0.25        0.28      3.66 o 
   9   3   7       10.53        4.58      4.34 o 
 -10   4   7        2.14       -2.42      5.36 o 
  -9   4   7       19.97       16.36      6.12 o 
  -8   4   7       21.11       16.29      7.18 o 
  -7   4   7       14.42       16.53      3.72 o 
  -6   4   7        1.13        1.23      2.20 o 
  -5   4   7       23.91       20.96      2.85 o 
  -4   4   7       12.38        8.44      2.27 o 
  -3   4   7        2.42        1.69      1.67 o 
  -2   4   7        4.75        4.39      1.58 o 
  -1   4   7        9.48        7.54      1.58 o 
   0   4   7        6.08        4.41      1.50 o 
   1   4   7       32.85       32.69      2.91 o 
   2   4   7       35.44       29.90      6.75 o 
   3   4   7       15.57       16.76      2.72 o 
   4   4   7       53.91       50.62      6.16 o 
   5   4   7        0.00       -0.92      2.26 o 
   6   4   7        3.75        1.32      2.84 o 
   7   4   7        7.92       16.86      4.22 o 
   8   4   7        1.97        5.24      4.08 o 
   9   4   7        4.88        8.38      6.18 o 
  -9   5   7       15.14       11.83      4.50 o 
  -8   5   7       19.30       19.17      4.37 o 
  -7   5   7        5.71        3.52      3.09 o 
  -6   5   7       50.79       47.25      7.29 o 
  -5   5   7        2.98        1.24      2.72 o 
  -4   5   7       10.62        7.95      2.39 o 
  -3   5   7       98.16       88.64      4.60 o 
  -2   5   7       52.18       58.91      6.06 o 
  -1   5   7       21.38       23.17      2.71 o 
   0   5   7       98.41       96.71      5.83 o 
   1   5   7        4.19        5.45      2.24 o 
   2   5   7       13.55       10.48      2.46 o 
   3   5   7        5.68        2.80      2.29 o 
   4   5   7       52.88       55.26      4.37 o 
   5   5   7        3.69        4.10      2.57 o 
   6   5   7       28.42       32.82      4.09 o 
   7   5   7       15.69       15.93      3.94 o 
   8   5   7        0.04       -2.62      3.48 o 
   9   5   7        0.40        0.75      4.98 o 
  -9   6   7        0.21        1.40      5.70 o 
  -8   6   7        2.26        6.69      4.10 o 
  -7   6   7       15.69        8.42      4.08 o 
  -6   6   7       14.94       15.17      3.92 o 
  -5   6   7        5.22        2.98      2.64 o 
  -4   6   7       10.84        8.73      2.65 o 
  -3   6   7       32.51       33.46      3.54 o 
  -2   6   7        2.57        0.84      2.04 o 
  -1   6   7        0.08       -1.89      1.89 o 
   0   6   7       14.20        6.32      2.28 o 
   1   6   7        8.44        7.34      2.26 o 
   2   6   7      106.54      119.36      6.48 o 
   3   6   7        4.41        3.13      2.63 o 
   4   6   7        2.65        4.02      3.44 o 
   5   6   7       29.31       36.53     11.54 o 
   6   6   7       21.09       19.33      3.95 o 
   7   6   7        1.45        4.11      3.41 o 
   8   6   7        8.04       13.52     15.67 o 
  -8   7   7        0.81        7.18      5.64 o 
  -7   7   7        0.19       -1.99      3.29 o 
  -6   7   7        6.87        7.34      3.57 o 
  -5   7   7        0.48        0.02      2.92 o 
  -4   7   7       22.39       28.88      4.42 o 
  -3   7   7        0.15        0.35      2.25 o 
  -2   7   7        0.49        4.83      2.42 o 
  -1   7   7        7.62        7.51      3.31 o 
   0   7   7       29.84       44.79      5.09 o 
   1   7   7        0.10       -0.45      2.29 o 
   2   7   7        2.24        3.04      2.72 o 
   3   7   7       32.32       41.31      4.86 o 
   4   7   7        5.64        4.66      3.74 o 
   5   7   7        2.21       -0.58      3.62 o 
   6   7   7        2.42        3.96      6.42 o 
   7   7   7        4.49        2.78      6.14 o 
  -7   8   7        0.10        0.88      5.04 o 
  -6   8   7        0.23       -3.41      3.41 o 
  -5   8   7        3.88        9.24      4.78 o 
  -4   8   7        6.82        7.09      3.57 o 
  -3   8   7        1.12        2.68      3.08 o 
  -2   8   7       42.72       53.30      6.43 o 
  -1   8   7        0.90        2.55      3.44 o 
   0   8   7        6.96        0.70      3.45 o 
   1   8   7        6.33        4.80      4.64 o 
   2   8   7        0.06        0.12      3.19 o 
   3   8   7        2.96        5.52      6.42 o 
   4   8   7        2.63        7.17      3.81 o 
   5   8   7        0.44        5.22      4.14 o 
   6   8   7        0.33       -5.16      5.16 o 
  -6   9   7        0.79       -5.04      5.04 o 
  -5   9   7        0.55        3.62      3.95 o 
  -4   9   7        0.03        0.37      5.72 o 
  -3   9   7        0.01        0.78      5.02 o 
  -2   9   7        1.10        5.28      5.48 o 
  -1   9   7        0.65        1.44      4.80 o 
   0   9   7        1.15        5.33      4.55 o 
   1   9   7        0.08       -4.64      4.64 o 
   2   9   7        0.15       -1.78      5.02 o 
   3   9   7        0.01       -3.72      3.72 o 
   4   9   7        2.95        9.27      4.65 o 
   5   9   7        1.25        1.54      6.26 o 
  -2  10   7        1.03        9.98      7.28 o 
  -1  10   7        3.47        3.20      5.14 o 
   0  10   7        1.43       -3.68      5.36 o 
   1  10   7        2.45       -5.92      5.92 o 
  -2 -12   8        0.17        2.04      7.62 o 
  -1 -12   8        2.89        3.90      6.94 o 
   0 -12   8        2.15        6.68      6.96 o 
   1 -12   8        0.32        8.18      6.66 o 
   2 -12   8        0.44        5.30      6.86 o 
   3 -12   8        0.26        4.30      6.64 o 
  -4 -11   8        0.31       -4.00      5.24 o 
  -3 -11   8        1.83       -4.27      4.54 o 
  -2 -11   8        0.09        2.48      5.09 o 
  -1 -11   8        1.47       -1.84      6.36 o 
   0 -11   8        1.04        6.80      5.98 o 
   1 -11   8        0.00        3.48      5.66 o 
   2 -11   8        0.33        4.74      6.36 o 
   3 -11   8        0.37        1.76      6.42 o 
   4 -11   8        8.82       12.82      7.40 o 
   5 -11   8        0.50        6.22      7.22 o 
  -6 -10   8        0.97        0.16      5.66 o 
  -5 -10   8        0.09       -1.38      5.30 o 
  -4 -10   8        1.04        6.12      4.98 o 
  -3 -10   8        0.28        1.20      4.68 o 
  -2 -10   8        2.12        7.27      4.96 o 
  -1 -10   8       11.05       13.73      5.79 o 
   0 -10   8        1.17        2.62      5.52 o 
   1 -10   8        1.21        6.72      5.98 o 
   2 -10   8        0.00        1.80      5.38 o 
   3 -10   8        3.44       -3.38      5.06 o 
   4 -10   8        3.23       -5.02      5.22 o 
   5 -10   8        3.49        5.80      6.48 o 
   6 -10   8       10.76        9.10      7.88 o 
  -7  -9   8        0.89        0.23      5.45 o 
  -6  -9   8        4.52        9.54      5.58 o 
  -5  -9   8        0.62        2.24      7.16 o 
  -4  -9   8        2.05        4.33      4.31 o 
  -3  -9   8        5.23        7.72      4.49 o 
  -2  -9   8        3.26        2.93      4.08 o 
  -1  -9   8        0.01        0.25      2.86 o 
   0  -9   8       17.39       22.06      3.92 o 
   1  -9   8        3.53        6.45      2.99 o 
   2  -9   8        4.71       -0.07      4.15 o 
   3  -9   8        8.59        6.52      6.55 o 
   4  -9   8        0.78        3.58      5.58 o 
   5  -9   8       13.31        7.90      6.52 o 
   6  -9   8        4.14        7.96      7.02 o 
   7  -9   8        0.28        1.56      6.92 o 
  -8  -8   8        0.21        0.52      5.45 o 
  -7  -8   8        0.36        4.66      5.23 o 
  -6  -8   8       37.01       33.53     11.50 o 
  -5  -8   8        3.12       -1.41      4.45 o 
  -4  -8   8        8.35       14.95      4.64 o 
  -3  -8   8       11.62       15.59      2.86 o 
  -2  -8   8        0.91        0.65      2.88 o 
  -1  -8   8       54.95       51.36      4.78 o 
   0  -8   8        7.33        4.82      2.80 o 
   1  -8   8       27.25       27.81      3.72 o 
   2  -8   8        6.30        4.62      3.01 o 
   3  -8   8       34.69       31.85      4.94 o 
   4  -8   8        2.55       -2.14      4.40 o 
   5  -8   8        0.11       -1.36      4.86 o 
   6  -8   8        0.20        0.26      5.60 o 
   7  -8   8        8.81        7.74      6.62 o 
   8  -8   8        1.14       -0.22      6.28 o 
  -8  -7   8        6.89        2.99      5.38 o 
  -7  -7   8        3.84        7.40      5.03 o 
  -6  -7   8       12.66        9.69      4.69 o 
  -5  -7   8       31.22       31.24      4.38 o 
  -4  -7   8      140.38      142.40      5.66 o 
  -3  -7   8       38.05       30.73      3.22 o 
  -2  -7   8       67.63       59.79      4.83 o 
  -1  -7   8       69.47       68.99      4.47 o 
   0  -7   8        2.07        1.07      2.21 o 
   1  -7   8        0.21        0.46      2.41 o 
   2  -7   8       63.84       56.04      4.68 o 
   3  -7   8        2.14        3.72      2.74 o 
   4  -7   8        0.32        0.34      4.44 o 
   5  -7   8       44.61       46.28      8.58 o 
   6  -7   8        0.75        1.04      5.16 o 
   7  -7   8        8.79        2.52      5.76 o 
   8  -7   8        0.16        1.58      5.98 o 
  -9  -6   8        1.13       13.63      9.74 o 
  -8  -6   8       12.76       23.21      9.08 o 
  -7  -6   8       11.46        8.22      4.75 o 
  -6  -6   8       76.94       95.77      6.28 o 
  -5  -6   8        3.83        4.09      2.62 o 
  -4  -6   8       12.87        7.10      2.20 o 
  -3  -6   8      260.90      262.99      7.04 o 
  -2  -6   8       52.56       45.79      3.13 o 
  -1  -6   8       16.60        6.03      2.31 o 
   0  -6   8       12.07        8.77      2.36 o 
   1  -6   8        1.32        2.02      1.86 o 
   2  -6   8        3.38        6.05      2.15 o 
   3  -6   8      111.42      121.77      5.91 o 
   4  -6   8       12.52        6.84      4.24 o 
   5  -6   8       18.91        9.16      5.22 o 
   6  -6   8        0.70       -3.98      4.52 o 
   7  -6   8        0.89        4.20      5.40 o 
   8  -6   8        0.76        5.62      6.26 o 
   9  -6   8        2.34        8.76      6.96 o 
  -9  -5   8        5.21       -1.46      8.28 o 
  -8  -5   8        1.70        8.40      7.86 o 
  -7  -5   8        0.38        4.04      7.24 o 
  -6  -5   8       17.40       23.36      3.12 o 
  -5  -5   8      169.94      179.41      5.97 o 
  -4  -5   8       53.35       58.76      3.82 o 
  -3  -5   8       24.87       30.61      5.38 o 
  -2  -5   8       35.68       42.42      2.88 o 
  -1  -5   8       17.79       16.42      2.50 o 
   0  -5   8       17.22        9.85      2.10 o 
   1  -5   8       25.40       16.58      2.45 o 
   2  -5   8       19.70       16.44      2.56 o 
   3  -5   8       68.20       80.49      6.59 o 
   4  -5   8        0.04        4.57      3.86 o 
   5  -5   8       14.62       18.81      4.13 o 
   6  -5   8       10.30       14.39      5.90 o 
   7  -5   8        2.85        7.34      3.64 o 
   8  -5   8        0.99        2.19      3.82 o 
   9  -5   8        2.22        5.47      4.37 o 
  -9  -4   8        0.07        5.90      8.26 o 
  -8  -4   8       13.27       10.58      8.16 o 
  -7  -4   8       37.40       44.15      4.89 o 
  -6  -4   8       23.01       25.14      3.67 o 
  -5  -4   8       76.49       84.93      4.59 o 
  -4  -4   8       17.77       11.95      2.24 o 
  -3  -4   8       78.07       84.41      4.37 o 
  -2  -4   8       80.40       72.51      3.38 o 
  -1  -4   8      127.72      131.45      3.88 o 
   0  -4   8      114.45      120.98      4.23 o 
   1  -4   8      124.35      146.56      4.70 o 
   2  -4   8        9.64       11.86      2.24 o 
   3  -4   8        2.79        3.30      1.98 o 
   4  -4   8        9.80        9.73      3.38 o 
   5  -4   8        6.67        8.90      3.06 o 
   6  -4   8        3.56        3.66      2.59 o 
   7  -4   8        0.02        2.01      3.20 o 
   8  -4   8        7.46        9.79      3.85 o 
   9  -4   8        0.00        0.86      3.88 o 
  -9  -3   8        9.92        3.76      7.98 o 
  -8  -3   8        8.85        6.53      6.46 o 
  -7  -3   8       45.55       52.49      4.76 o 
  -6  -3   8       51.53       48.35      4.40 o 
  -5  -3   8        0.99        3.82      2.17 o 
  -4  -3   8        4.56        2.21      2.00 o 
  -3  -3   8      476.49      506.30      8.93 o 
  -2  -3   8       55.72       47.49      2.74 o 
  -1  -3   8        0.95        1.01      1.17 o 
   0  -3   8      294.85      329.61      7.01 o 
   1  -3   8       21.88       27.66      2.48 o 
   2  -3   8        9.72        9.64      1.92 o 
   3  -3   8       54.20       54.60      4.53 o 
   4  -3   8       62.78       62.31      4.13 o 
   5  -3   8       36.83       30.30      3.55 o 
   6  -3   8        2.42        6.23      2.86 o 
   7  -3   8        0.03       -1.86      2.79 o 
   8  -3   8        0.08        0.93      3.60 o 
   9  -3   8        0.57       -0.76      3.65 o 
  10  -3   8        0.64       -1.06      6.40 o 
  -9  -2   8       11.61       14.51      5.56 o 
  -8  -2   8        8.52        7.72      6.33 o 
  -7  -2   8       12.49       11.08      3.06 o 
  -6  -2   8      105.41      123.96      9.28 o 
  -5  -2   8      281.13      306.79      8.96 o 
  -4  -2   8      283.13      287.63      7.37 o 
  -3  -2   8        0.41        0.82      1.54 o 
  -2  -2   8       12.21        5.99      2.07 o 
  -1  -2   8       26.80       41.39      2.95 o 
   0  -2   8       35.96       40.13      2.29 o 
   1  -2   8       13.56       16.05      1.91 o 
   2  -2   8      253.60      269.54      5.68 o 
   3  -2   8        4.86        5.20      1.63 o 
   4  -2   8        1.08        3.30      2.21 o 
   5  -2   8       28.91       30.46      4.11 o 
   6  -2   8      100.33      104.23      5.72 o 
   7  -2   8       54.40       50.90      6.80 o 
   8  -2   8        3.14        4.12      4.53 o 
   9  -2   8        3.39        6.14      6.32 o 
  10  -2   8        2.22        6.96      7.68 o 
 -10  -1   8        4.03        5.40      6.16 o 
  -9  -1   8        0.75        6.08      4.78 o 
  -8  -1   8       58.79       61.22      8.42 o 
  -7  -1   8       41.47       28.77      3.84 o 
  -6  -1   8        6.98       12.74      5.22 o 
  -5  -1   8      132.24      122.07      5.82 o 
  -4  -1   8      225.89      245.84      6.75 o 
  -3  -1   8      196.79      203.92      5.94 o 
  -2  -1   8      471.62      438.17      8.93 o 
  -1  -1   8      125.50      128.96      3.56 o 
   0  -1   8       49.50       51.92      2.13 o 
   1  -1   8      130.20      131.31      3.38 o 
   2  -1   8      346.41      328.04      5.66 o 
   3  -1   8      231.14      248.42      5.42 o 
   4  -1   8      156.12      163.25      4.58 o 
   5  -1   8      134.45      141.34      4.65 o 
   6  -1   8        6.88       10.07      2.55 o 
   7  -1   8       46.22       44.22      4.90 o 
   8  -1   8       26.94       28.13      5.02 o 
   9  -1   8        0.47        2.92      4.30 o 
  10  -1   8        3.88        1.54      6.52 o 
 -10   0   8        2.67        1.96      5.68 o 
  -9   0   8        5.04        0.12      4.50 o 
  -8   0   8        2.62        7.52      4.70 o 
  -7   0   8       57.16       44.87      5.64 o 
  -6   0   8      141.48      165.04     10.97 o 
  -5   0   8       14.25        7.19      2.48 o 
  -4   0   8        4.61        3.74      1.74 o 
  -3   0   8        8.14        9.55      2.11 o 
  -2   0   8      260.65      271.88      5.68 o 
  -1   0   8        4.32        3.02      1.22 o 
   0   0   8       20.34       19.54      1.57 o 
   1   0   8       52.29       67.22      2.22 o 
   2   0   8        3.13        0.78      1.12 o 
   3   0   8        0.29        0.88      1.51 o 
   4   0   8      176.12      179.10      4.86 o 
   5   0   8      229.32      236.10      5.95 o 
   6   0   8       49.38       42.44      4.18 o 
   7   0   8        8.68        7.24      2.72 o 
   8   0   8        6.13       10.00      4.69 o 
   9   0   8       10.20       11.03      4.51 o 
  10   0   8        2.65       -0.86      6.40 o 
 -10   1   8        2.62        6.16      5.74 o 
  -9   1   8        2.50        2.66      4.62 o 
  -8   1   8        0.09        2.78      4.08 o 
  -7   1   8        2.12        2.88      3.74 o 
  -6   1   8        3.36        9.96      4.08 o 
  -5   1   8       30.23       26.03      2.91 o 
  -4   1   8       43.47       43.99      3.05 o 
  -3   1   8       53.12       51.44      2.76 o 
  -2   1   8        9.73       13.93      1.77 o 
  -1   1   8       10.44       11.35      1.42 o 
   0   1   8      240.57      249.67      5.13 o 
   1   1   8        1.41        4.70      1.31 o 
   2   1   8       69.06       70.50      3.66 o 
   3   1   8      376.56      391.26      8.10 o 
   4   1   8       10.50       11.94      2.03 o 
   5   1   8        6.19        2.57      1.98 o 
   6   1   8       44.80       37.06      3.50 o 
   7   1   8       40.34       39.98      9.70 o 
   8   1   8        4.96       12.15      4.58 o 
   9   1   8        5.54       -0.16      5.66 o 
 -10   2   8        0.01       -1.48      5.42 o 
  -9   2   8        0.30       -3.94      4.42 o 
  -8   2   8       15.71       11.56      5.22 o 
  -7   2   8        0.25        1.98      3.70 o 
  -6   2   8        3.94        1.14      2.45 o 
  -5   2   8        1.96        5.56      2.34 o 
  -4   2   8        9.62       12.02      2.23 o 
  -3   2   8        9.47        7.96      1.85 o 
  -2   2   8       17.43       15.15      1.74 o 
  -1   2   8      149.75      164.71      4.56 o 
   0   2   8      146.71      152.40      4.02 o 
   1   2   8       95.56      100.72      4.04 o 
   2   2   8       25.79       28.51      2.82 o 
   3   2   8      107.90      108.29      5.53 o 
   4   2   8       23.74       18.65      3.40 o 
   5   2   8       54.27       50.46      4.27 o 
   6   2   8        9.17        6.60      2.97 o 
   7   2   8       28.21       36.95      7.38 o 
   8   2   8        8.50       10.50      4.39 o 
   9   2   8        0.44       -3.22      5.52 o 
  -9   3   8        2.14        8.20      5.66 o 
  -8   3   8        0.31       -3.68      3.82 o 
  -7   3   8        0.62        1.12      3.26 o 
  -6   3   8       10.24        7.71      2.85 o 
  -5   3   8       19.25       23.86      3.66 o 
  -4   3   8        0.01        0.65      2.10 o 
  -3   3   8       83.77       91.90      3.52 o 
  -2   3   8       12.76       12.90      1.85 o 
  -1   3   8       20.27       16.60      1.97 o 
   0   3   8       19.84       16.43      1.88 o 
   1   3   8       31.67       29.96      3.38 o 
   2   3   8       36.90       37.32      3.24 o 
   3   3   8       23.24       23.17      3.17 o 
   4   3   8       53.08       52.02      4.10 o 
   5   3   8      152.37      162.46      6.52 o 
   6   3   8       12.30       11.76      3.90 o 
   7   3   8        0.06        5.98      5.91 o 
   8   3   8        0.30        2.41      3.93 o 
   9   3   8        3.00        2.08      6.18 o 
  -9   4   8        2.86       -2.52      4.82 o 
  -8   4   8        4.25        6.96      3.65 o 
  -7   4   8        0.10        1.33      3.00 o 
  -6   4   8        0.62        1.58      2.58 o 
  -5   4   8       20.18       27.27      5.65 o 
  -4   4   8       29.75       28.14      3.63 o 
  -3   4   8       72.08       86.06      4.46 o 
  -2   4   8        0.73        1.93      1.60 o 
  -1   4   8        0.50        1.71      1.52 o 
   0   4   8       25.77       22.10      2.16 o 
   1   4   8       10.97        5.39      2.63 o 
   2   4   8       64.76       61.21      4.06 o 
   3   4   8      231.39      238.12      7.44 o 
   4   4   8        2.43        6.14      2.63 o 
   5   4   8        1.99        5.10      2.84 o 
   6   4   8       47.32       61.01     13.06 o 
   7   4   8       12.09        8.05      4.12 o 
   8   4   8        5.87        6.25      4.55 o 
   9   4   8        0.07        3.52      6.68 o 
  -9   5   8        0.09        2.98      5.54 o 
  -8   5   8        0.36        1.25      3.60 o 
  -7   5   8       10.60        4.75      3.55 o 
  -6   5   8        0.42        9.31      3.86 o 
  -5   5   8       36.72       37.00      4.66 o 
  -4   5   8        0.38        3.13      2.35 o 
  -3   5   8        3.16        8.78      2.50 o 
  -2   5   8       48.54       59.52      6.27 o 
  -1   5   8        0.82        1.05      1.66 o 
   0   5   8        0.76        0.02      1.76 o 
   1   5   8       78.95       82.03      4.62 o 
   2   5   8       76.82       68.27      4.47 o 
   3   5   8       19.43       12.52      2.91 o 
   4   5   8      115.34      125.06      9.41 o 
   5   5   8       36.18       35.08      5.14 o 
   6   5   8        1.17        0.77      3.66 o 
   7   5   8        1.04       -1.48      4.05 o 
   8   5   8        6.16       16.97      5.94 o 
  -8   6   8        2.52       -0.28      3.66 o 
  -7   6   8        8.47       15.12      4.29 o 
  -6   6   8        0.25        3.84      3.52 o 
  -5   6   8        1.48        2.33      3.12 o 
  -4   6   8        7.69        9.22      2.90 o 
  -3   6   8       24.43       23.01      3.26 o 
  -2   6   8        8.08        7.99      2.52 o 
  -1   6   8       19.16       28.87      3.31 o 
   0   6   8        0.22        0.03      2.27 o 
   1   6   8       48.83       49.75      6.67 o 
   2   6   8        0.65       -2.57      2.57 o 
   3   6   8       17.13       15.26      3.31 o 
   4   6   8       12.86        9.78      4.41 o 
   5   6   8        0.11        1.23      3.39 o 
   6   6   8       26.30       33.16      7.78 o 
   7   6   8        0.07       -3.42      5.58 o 
  -7   7   8        1.69        5.84      4.20 o 
  -6   7   8        2.18        2.33      3.72 o 
  -5   7   8       13.11       12.99      3.99 o 
  -4   7   8        1.62        5.58      3.27 o 
  -3   7   8        7.75       11.35      4.53 o 
  -2   7   8        0.39       -1.45      2.43 o 
  -1   7   8        1.65        0.83      3.52 o 
   0   7   8       22.95       33.45      4.14 o 
   1   7   8        0.18        2.38      3.18 o 
   2   7   8        0.75        3.51      3.29 o 
   3   7   8        2.03        5.52      3.61 o 
   4   7   8        0.21        3.81      3.68 o 
   5   7   8        0.03       -3.16      3.75 o 
   6   7   8        5.70        8.32      6.42 o 
   7   7   8        0.12       -2.10      6.30 o 
  -6   8   8       10.68        8.64      5.84 o 
  -5   8   8        5.46       10.06      4.09 o 
  -4   8   8        1.65        4.72      3.62 o 
  -3   8   8        4.66        2.57      4.08 o 
  -2   8   8        0.02        7.72      5.62 o 
  -1   8   8        4.57        6.71      4.35 o 
   0   8   8        0.00        2.50      4.07 o 
   1   8   8        6.54        5.72      5.72 o 
   2   8   8        1.15        3.78      5.36 o 
   3   8   8        0.19       -3.55      3.55 o 
   4   8   8        0.45       -1.54      4.42 o 
   5   8   8        0.58       -4.94      5.54 o 
   6   8   8        0.75        2.32      6.66 o 
  -5   9   8        0.90        3.04      5.90 o 
  -4   9   8        7.04       11.60      5.90 o 
  -3   9   8        2.48       -0.26      5.48 o 
  -2   9   8        0.74       -3.36      5.34 o 
  -1   9   8        0.00       -3.18      5.34 o 
   0   9   8        0.38        5.60      5.78 o 
   1   9   8        1.60       -4.30      5.20 o 
   2   9   8        0.01       -4.74      5.28 o 
   4   9   8        1.10        3.04      6.40 o 
  -1 -12   9        0.05       -0.74      7.06 o 
   0 -12   9        1.78        2.28      6.94 o 
   1 -12   9        7.78       11.28      7.66 o 
  -4 -11   9        1.57       -1.30      5.49 o 
  -3 -11   9        0.04        1.59      5.53 o 
  -2 -11   9        0.10        6.65      5.30 o 
  -1 -11   9       10.54       18.75      7.48 o 
   0 -11   9        3.83       -1.60      6.42 o 
   1 -11   9        1.38        0.56      6.38 o 
   2 -11   9        3.69        7.00      6.72 o 
   3 -11   9        0.44        2.50      6.66 o 
   4 -11   9        0.30        0.66      6.56 o 
  -5 -10   9        0.14        2.18      5.13 o 
  -4 -10   9        0.30       -1.10      5.04 o 
  -3 -10   9        3.17        4.99      4.95 o 
  -2 -10   9       13.07       15.51     10.45 o 
  -1 -10   9        7.82       11.36     10.98 o 
   0 -10   9        0.04       -4.07      4.07 o 
   1 -10   9        2.48        9.90      5.92 o 
   2 -10   9       16.13       11.84      6.56 o 
   3 -10   9        1.23       -0.02      5.90 o 
   4 -10   9        2.73        1.62      6.34 o 
   5 -10   9        0.61       -2.68      6.74 o 
  -6  -9   9        1.63       -2.33      5.38 o 
  -5  -9   9        8.31        7.17      5.12 o 
  -4  -9   9        3.05        7.39      5.16 o 
  -3  -9   9        0.57       -0.23      3.02 o 
  -2  -9   9        4.84        1.45      4.65 o 
  -1  -9   9       12.00        9.18      4.56 o 
   0  -9   9       11.78        8.96      4.42 o 
   1  -9   9       10.56       11.23      3.57 o 
   2  -9   9        0.16        6.54      3.97 o 
   3  -9   9        3.96        3.65      5.21 o 
   4  -9   9        8.13       18.59      7.36 o 
   5  -9   9       10.02       12.30      7.10 o 
   6  -9   9        1.05       -0.54      6.46 o 
  -7  -8   9        7.01        4.35      7.17 o 
  -6  -8   9        2.30        2.75      5.08 o 
  -5  -8   9        0.07        2.72      4.56 o 
  -4  -8   9        1.90        1.45      3.35 o 
  -3  -8   9        4.54        3.38      2.60 o 
  -2  -8   9        1.39       -0.29      2.84 o 
  -1  -8   9        5.85        2.87      2.89 o 
   0  -8   9       42.73       36.79      4.44 o 
   1  -8   9       11.48       14.58      5.34 o 
   2  -8   9        0.05        2.21      2.88 o 
   3  -8   9        0.13        3.32      5.10 o 
   4  -8   9        6.70        8.02      5.96 o 
   5  -8   9        6.01        5.16      5.76 o 
   6  -8   9        0.39       -5.46      5.46 o 
   7  -8   9        0.05        1.66      6.62 o 
  -8  -7   9       25.72       25.85     10.48 o 
  -7  -7   9       12.73        8.62      8.72 o 
  -6  -7   9        1.08       -1.81      8.47 o 
  -5  -7   9        1.92       -2.67      2.67 o 
  -4  -7   9        9.41        6.77      2.93 o 
  -3  -7   9       19.09       17.57      2.82 o 
  -2  -7   9        6.04        5.44      2.41 o 
  -1  -7   9        8.67        6.50      2.94 o 
   0  -7   9        7.29        5.16      3.66 o 
   1  -7   9       12.04       13.98      3.23 o 
   2  -7   9       49.19       42.61      4.41 o 
   3  -7   9        0.12        1.24      3.61 o 
   4  -7   9        0.57        0.58      4.66 o 
   5  -7   9        0.29       -2.52      4.96 o 
   6  -7   9        7.69       12.16      6.32 o 
   7  -7   9        2.49        0.16      5.88 o 
   8  -7   9        0.29       -0.96      6.26 o 
  -8  -6   9        9.96       11.02      8.80 o 
  -7  -6   9        9.33        6.74      7.98 o 
  -6  -6   9       17.31       13.82      9.68 o 
  -5  -6   9        5.06        3.79      2.64 o 
  -4  -6   9        0.81        0.64      2.03 o 
  -3  -6   9        5.80        5.24      2.29 o 
  -2  -6   9       92.88       87.11      4.50 o 
  -1  -6   9       64.04       70.33      6.18 o 
   0  -6   9       37.31       24.33      4.99 o 
   1  -6   9        0.68       -0.91      2.26 o 
   2  -6   9       37.56       38.08      4.00 o 
   3  -6   9        0.61       -3.17      3.17 o 
   4  -6   9        0.03        0.10      3.59 o 
   5  -6   9        8.03        7.64      5.60 o 
   6  -6   9        2.72        7.98      5.84 o 
   7  -6   9        0.90       -1.28      5.44 o 
   8  -6   9        0.44       -4.62      5.78 o 
  -9  -5   9        7.17       16.37     10.06 o 
  -8  -5   9        1.54        6.04      8.20 o 
  -7  -5   9        0.71        0.67      3.68 o 
  -6  -5   9        5.75        1.16      5.15 o 
  -5  -5   9        2.30        2.06      2.50 o 
  -4  -5   9       76.77       73.56      4.87 o 
  -3  -5   9        8.36        9.10      3.27 o 
  -2  -5   9       12.17        6.72      2.02 o 
  -1  -5   9       15.55        7.23      2.02 o 
   0  -5   9        5.94        4.74      2.19 o 
   1  -5   9        8.99        8.18      2.32 o 
   2  -5   9        0.08        1.04      2.01 o 
   3  -5   9        5.80        0.81      2.97 o 
   4  -5   9       56.23       65.02      6.25 o 
   5  -5   9        0.36       -2.38      3.42 o 
   6  -5   9        0.11       -3.08      4.60 o 
   7  -5   9       21.54       30.99      8.12 o 
   8  -5   9        5.37        4.62      5.94 o 
   9  -5   9        0.97        3.94      6.82 o 
  -9  -4   9        1.74        3.98      8.96 o 
  -8  -4   9        0.73        2.32      7.54 o 
  -7  -4   9        1.40        1.28      3.82 o 
  -6  -4   9       13.34       15.84      3.21 o 
  -5  -4   9        5.39        6.27      2.93 o 
  -4  -4   9       18.19       14.09      2.84 o 
  -3  -4   9       79.00       71.12      6.09 o 
  -2  -4   9      154.62      157.37      4.79 o 
  -1  -4   9        4.60        3.95      1.59 o 
   0  -4   9        1.18       -0.07      2.15 o 
   1  -4   9       19.58       23.46      2.60 o 
   2  -4   9        0.45        1.33      1.88 o 
   3  -4   9       29.46       43.01      5.90 o 
   4  -4   9       17.81       23.23      4.34 o 
   5  -4   9        8.02        4.41      3.42 o 
   6  -4   9        6.87        2.42      3.75 o 
   7  -4   9       13.52       12.48      6.00 o 
   8  -4   9        2.40       -3.43      3.43 o 
   9  -4   9        0.29        6.88      4.70 o 
  -9  -3   9        1.96       -8.04      8.04 o 
  -8  -3   9        0.11       -1.38      3.68 o 
  -7  -3   9        5.22        6.45      3.61 o 
  -6  -3   9        2.74        5.15      2.79 o 
  -5  -3   9       55.77       66.41      4.97 o 
  -4  -3   9       67.67       67.19      7.88 o 
  -3  -3   9       94.59      104.14      5.35 o 
  -2  -3   9       15.74       10.59      2.93 o 
  -1  -3   9        0.71        1.44      1.42 o 
   0  -3   9       23.56       26.23      2.79 o 
   1  -3   9       17.66       18.36      2.51 o 
   2  -3   9        0.46        1.69      1.83 o 
   3  -3   9       14.69       17.76      3.63 o 
   4  -3   9       18.20       12.88      3.61 o 
   5  -3   9       24.91       18.46      4.12 o 
   6  -3   9        1.94        0.55      3.42 o 
   7  -3   9        0.46       -1.32      3.79 o 
   8  -3   9        1.95       -3.26      5.44 o 
   9  -3   9        0.03       -1.32      4.32 o 
  -9  -2   9        4.38        6.44      5.12 o 
  -8  -2   9       17.60       12.73      6.77 o 
  -7  -2   9        0.28        3.98      4.18 o 
  -6  -2   9       26.29       27.54      3.82 o 
  -5  -2   9      146.78      178.04      7.09 o 
  -4  -2   9       31.93       48.26      4.13 o 
  -3  -2   9       10.82       13.71      2.53 o 
  -2  -2   9       22.50       23.83      3.10 o 
  -1  -2   9      126.05      133.95      4.99 o 
   0  -2   9      362.47      368.54      8.68 o 
   1  -2   9       11.59       10.82      1.81 o 
   2  -2   9       73.65       73.82      5.71 o 
   3  -2   9       74.25       84.61      9.96 o 
   4  -2   9       14.14       14.51      2.97 o 
   5  -2   9        8.73        9.20      3.35 o 
   6  -2   9        0.06        6.77      3.53 o 
   7  -2   9        3.91        3.41      3.99 o 
   8  -2   9        0.02       -2.91      3.92 o 
   9  -2   9        1.00       12.44      7.52 o 
  -9  -1   9        8.38        6.32      5.10 o 
  -8  -1   9       12.21       12.70      5.36 o 
  -7  -1   9        7.09        4.54      3.58 o 
  -6  -1   9       13.35       18.83      4.27 o 
  -5  -1   9       17.87       21.36      4.16 o 
  -4  -1   9      150.56      149.24      8.67 o 
  -3  -1   9      214.32      244.99      6.95 o 
  -2  -1   9      299.34      312.23     11.56 o 
  -1  -1   9        0.15       -0.19      1.38 o 
   0  -1   9       11.06       10.09      2.72 o 
   1  -1   9       30.34       29.06      3.28 o 
   2  -1   9      172.02      183.10      4.42 o 
   3  -1   9      174.53      191.42     10.02 o 
   4  -1   9       60.04       64.44      4.22 o 
   5  -1   9       49.27       62.97      6.99 o 
   6  -1   9        9.78       10.81      4.11 o 
   7  -1   9        0.91       -3.21      3.49 o 
   8  -1   9       14.25       11.21      4.49 o 
   9  -1   9        7.94       10.94      4.81 o 
  -9   0   9        4.68        1.90      4.82 o 
  -8   0   9        1.14       -4.02      4.02 o 
  -7   0   9        4.50        1.26      3.68 o 
  -6   0   9        4.72        4.32      2.90 o 
  -5   0   9        9.53       10.62      2.69 o 
  -4   0   9        0.02        0.95      2.23 o 
  -3   0   9       29.75       34.76      4.01 o 
  -2   0   9       15.13       11.29      2.75 o 
  -1   0   9        2.95        2.16      1.65 o 
   0   0   9      238.58      265.15      5.81 o 
   1   0   9      114.10      109.53      3.69 o 
   2   0   9       32.18       29.13      2.94 o 
   3   0   9        1.38       -0.47      1.68 o 
   4   0   9       17.20       22.26      3.53 o 
   5   0   9       81.90       91.35      4.49 o 
   6   0   9        3.42       -0.01      2.39 o 
   7   0   9        1.82        4.20      3.22 o 
   8   0   9        5.96        8.58      4.31 o 
   9   0   9        7.36        5.62      4.84 o 
  -9   1   9        0.78        0.26      4.96 o 
  -8   1   9        0.13        3.84      4.50 o 
  -7   1   9        2.11        8.80      4.60 o 
  -6   1   9        6.24       13.41      4.56 o 
  -5   1   9       18.01       14.12      3.52 o 
  -4   1   9        6.55        3.24      4.43 o 
  -3   1   9       61.22       57.86      4.20 o 
  -2   1   9        0.79        1.08      1.38 o 
  -1   1   9        5.42        2.99      1.58 o 
   0   1   9        5.84        8.06      4.13 o 
   1   1   9        1.51        1.86      1.65 o 
   2   1   9       16.91       18.63      2.56 o 
   3   1   9       72.09       57.35      3.19 o 
   4   1   9       78.32       72.42      3.83 o 
   5   1   9       10.78        9.75      2.53 o 
   6   1   9        1.44        2.00      2.41 o 
   7   1   9        0.14        0.42      2.98 o 
   8   1   9        0.15        3.36      4.37 o 
   9   1   9        0.35       -1.48      6.18 o 
  -9   2   9        0.02       -1.04      5.26 o 
  -8   2   9        9.97        4.10      4.94 o 
  -7   2   9       26.45       28.65      6.58 o 
  -6   2   9        8.18        8.58      4.50 o 
  -5   2   9       28.56       21.83      5.16 o 
  -4   2   9       36.09       43.09      3.53 o 
  -3   2   9       11.18       14.40      2.45 o 
  -2   2   9        3.98        7.30      1.85 o 
  -1   2   9       24.87       29.94      2.76 o 
   0   2   9        0.80       -1.29      1.47 o 
   1   2   9        3.76        1.73      1.56 o 
   2   2   9      134.99      144.21      6.98 o 
   3   2   9       61.45       60.13      4.11 o 
   4   2   9        1.28       -1.21      2.32 o 
   5   2   9        5.11        5.91      2.67 o 
   6   2   9        3.49        3.78      3.57 o 
   7   2   9        6.70        8.57      5.92 o 
   8   2   9        2.21        5.62      4.45 o 
   9   2   9        4.39        3.16      6.36 o 
  -9   3   9        3.79        3.98      5.66 o 
  -8   3   9        8.47        3.28      4.74 o 
  -7   3   9       23.13       20.09      6.20 o 
  -6   3   9        0.25        2.88      3.80 o 
  -5   3   9        4.73        5.43      2.77 o 
  -4   3   9       41.95       42.57      4.38 o 
  -3   3   9       14.02        6.05      2.19 o 
  -2   3   9        0.14       -2.25      2.25 o 
  -1   3   9        1.82        1.18      1.72 o 
   0   3   9       20.94       19.90      2.47 o 
   1   3   9       31.16       25.33      4.64 o 
   2   3   9        1.72        1.91      2.22 o 
   3   3   9        0.00       -0.54      2.15 o 
   4   3   9       21.90       21.83      3.33 o 
   5   3   9        0.07        0.08      2.70 o 
   6   3   9        8.46        7.26      4.95 o 
   7   3   9        0.12        0.67      3.93 o 
   8   3   9        0.77       -0.37      4.20 o 
  -8   4   9        0.03       -3.12      4.48 o 
  -7   4   9        0.57       -1.40      3.92 o 
  -6   4   9        4.12        2.72      3.13 o 
  -5   4   9       10.37        7.50      3.10 o 
  -4   4   9        0.57        0.82      2.63 o 
  -3   4   9        0.00       -1.05      2.32 o 
  -2   4   9       40.45       39.04      3.53 o 
  -1   4   9        5.66        4.39      1.72 o 
   0   4   9       22.98       19.77      2.39 o 
   1   4   9       21.49       22.08      2.99 o 
   2   4   9       53.44       53.03      6.17 o 
   3   4   9        5.16        3.77      2.50 o 
   4   4   9        3.16        3.73      3.38 o 
   5   4   9        7.15        5.62      3.56 o 
   6   4   9       17.21       15.17      4.41 o 
   7   4   9       14.72       15.59      5.27 o 
   8   4   9        9.35       17.57      7.56 o 
  -8   5   9        0.04        4.34      5.54 o 
  -7   5   9        1.32        3.74      3.80 o 
  -6   5   9       11.69        9.25      3.70 o 
  -5   5   9        0.19       -1.82      2.87 o 
  -4   5   9        0.13       -0.21      2.72 o 
  -3   5   9        0.18       -1.40      2.59 o 
  -2   5   9       29.34       27.39     12.14 o 
  -1   5   9        6.85        8.29      2.15 o 
   0   5   9        5.38        2.23      2.49 o 
   1   5   9        3.19        5.57      2.68 o 
   2   5   9        3.58        4.23      2.76 o 
   3   5   9        2.54        2.35      2.76 o 
   4   5   9        1.64       -0.07      3.18 o 
   5   5   9        0.00        2.53      4.66 o 
   6   5   9        0.01        5.81      4.81 o 
   7   5   9        7.52       16.47      6.96 o 
  -7   6   9        0.86        9.24      6.35 o 
  -6   6   9        3.08        5.42      3.76 o 
  -5   6   9        5.96        8.09      6.30 o 
  -4   6   9       12.20       11.97      3.60 o 
  -3   6   9        0.12       -2.73      2.73 o 
  -2   6   9        0.07       -2.66      2.70 o 
  -1   6   9       13.81       16.82      7.52 o 
   0   6   9       34.25       35.24      4.76 o 
   1   6   9        6.49        3.00      2.70 o 
   2   6   9        3.09        3.08      3.41 o 
   3   6   9        0.92        8.14      3.57 o 
   4   6   9        2.29        1.84      6.66 o 
   5   6   9        1.98       -1.08      3.71 o 
   6   6   9        1.66       -0.36      4.27 o 
   7   6   9        0.47       -2.28      6.08 o 
  -6   7   9        2.27        8.86      4.21 o 
  -5   7   9        4.52        6.19      3.81 o 
  -4   7   9       10.83       12.15      6.57 o 
  -3   7   9        0.00        6.37      4.20 o 
  -2   7   9        1.17       -5.37      7.49 o 
  -1   7   9        3.05        4.82      5.22 o 
   0   7   9        9.27       -3.92      4.44 o 
   1   7   9        5.74        4.94      5.40 o 
   2   7   9        7.99        3.34      3.72 o 
   3   7   9        0.02        0.73      3.61 o 
   4   7   9        1.22        4.31      4.25 o 
   5   7   9        4.12        0.58      6.08 o 
   6   7   9        1.17       -0.60      6.54 o 
  -5   8   9        1.21        2.18      5.02 o 
  -4   8   9        3.65        1.23      3.84 o 
  -3   8   9        0.01       -1.19      3.55 o 
  -2   8   9       14.50       12.06      6.02 o 
  -1   8   9        0.17        0.58      5.18 o 
   0   8   9        0.09       -5.14      5.14 o 
   1   8   9        3.70        5.40      5.92 o 
   2   8   9        5.62        1.86      5.22 o 
   3   8   9        2.55       -2.99      4.00 o 
   4   8   9        1.14       -2.30      6.04 o 
   5   8   9        0.06        2.10      7.18 o 
  -2 -11  10        3.92        2.96     11.10 o 
  -1 -11  10        0.16       13.85      5.84 o 
   0 -11  10        0.62        4.12      6.78 o 
   1 -11  10        2.06        3.08      6.54 o 
   2 -11  10        0.00       -2.88      6.80 o 
   3 -11  10        9.22        7.62      7.58 o 
  -4 -10  10        2.50        2.74      5.42 o 
  -3 -10  10        4.29        1.19      6.51 o 
  -2 -10  10        0.98       -1.14      3.34 o 
  -1 -10  10        0.04        0.68      4.83 o 
   0 -10  10       11.08        7.56      5.13 o 
   1 -10  10        5.97        7.10      6.32 o 
   2 -10  10        5.82       10.60      7.16 o 
   3 -10  10       15.24       17.19      7.32 o 
   4 -10  10        0.01       -2.40      6.28 o 
   5 -10  10        0.32        1.94      7.44 o 
  -5  -9  10        3.79        0.14      5.13 o 
  -4  -9  10        1.31        2.59      4.80 o 
  -3  -9  10       14.67       15.69      3.83 o 
  -2  -9  10        3.90       -1.17      3.08 o 
  -1  -9  10        0.35        4.24      4.31 o 
   0  -9  10        0.54        1.31      5.59 o 
   1  -9  10        2.00        3.89      4.52 o 
   2  -9  10        0.10        4.72      5.46 o 
   3  -9  10        0.83        0.76      6.04 o 
   4  -9  10        2.23       -3.70      5.74 o 
   5  -9  10        5.05        8.54      7.40 o 
   6  -9  10        0.26        5.52      7.62 o 
  -6  -8  10        1.24        2.02      7.88 o 
  -5  -8  10        1.82        2.48      5.38 o 
  -4  -8  10        0.25        0.77      2.99 o 
  -3  -8  10       30.74       23.38      3.98 o 
  -2  -8  10        0.73       -1.26      2.82 o 
  -1  -8  10       25.59       13.11      7.69 o 
   0  -8  10       23.97       35.43      6.34 o 
   1  -8  10        1.22       -2.13      3.00 o 
   2  -8  10       11.51        9.42      3.55 o 
   3  -8  10        0.11       -2.30      5.36 o 
   4  -8  10        7.09       14.69      7.02 o 
   5  -8  10        3.79        6.54      6.46 o 
   6  -8  10        0.44        3.72      6.62 o 
   7  -8  10        0.38        0.88      6.90 o 
  -7  -7  10       10.38       11.74      9.18 o 
  -6  -7  10        1.07       -0.26      7.34 o 
  -5  -7  10       14.50       15.24      4.65 o 
  -4  -7  10        6.85        9.12      3.14 o 
  -3  -7  10        0.19       -1.63      2.37 o 
  -2  -7  10       40.81       33.39      3.51 o 
  -1  -7  10       15.38       11.54      3.32 o 
   0  -7  10       16.07       15.83      3.80 o 
   1  -7  10       54.65       51.30      4.94 o 
   2  -7  10        0.01       -0.69      2.82 o 
   3  -7  10        1.99        1.26      4.02 o 
   4  -7  10       22.88       27.95      7.60 o 
   5  -7  10        1.29       -5.12      5.12 o 
   6  -7  10        0.59        6.84      6.48 o 
   7  -7  10        0.10        1.76      6.42 o 
  -8  -6  10        0.41        3.84      8.96 o 
  -7  -6  10        6.40        9.06      9.20 o 
  -6  -6  10        0.81        1.17      3.54 o 
  -5  -6  10        8.46        6.45      3.56 o 
  -4  -6  10        0.51        0.29      3.01 o 
  -3  -6  10        9.00        7.72      4.81 o 
  -2  -6  10        3.45        0.90      2.02 o 
  -1  -6  10        0.10        0.52      2.42 o 
   0  -6  10       57.59       56.16      4.61 o 
   1  -6  10       77.74       70.06      5.12 o 
   2  -6  10       41.04       28.49      3.87 o 
   3  -6  10       18.60       24.05      4.80 o 
   4  -6  10        6.98        0.37      7.60 o 
   5  -6  10        5.64        5.52      5.66 o 
   6  -6  10        6.14       -2.06      5.66 o 
   7  -6  10        0.17       -0.34      6.34 o 
   8  -6  10        0.62        2.10      6.84 o 
  -8  -5  10        0.71       -0.32      8.80 o 
  -7  -5  10        4.41        6.79      4.15 o 
  -6  -5  10        3.34        3.88      3.68 o 
  -5  -5  10       12.79        7.71      3.52 o 
  -4  -5  10        0.17        1.41      3.27 o 
  -3  -5  10        0.42       -1.60      2.19 o 
  -2  -5  10        1.02        6.13      2.00 o 
  -1  -5  10       46.44       42.96      3.37 o 
   0  -5  10        1.82        0.23      2.09 o 
   1  -5  10        0.67        4.42      2.57 o 
   2  -5  10       15.33       17.35      3.33 o 
   3  -5  10      128.34      136.23      8.28 o 
   4  -5  10        7.05        3.21      4.91 o 
   5  -5  10        9.93        3.61      4.07 o 
   6  -5  10        1.11        3.19      4.21 o 
   7  -5  10        1.25        4.88      5.98 o 
   8  -5  10        0.00        8.14      6.56 o 
  -8  -4  10        3.35        7.75      4.68 o 
  -7  -4  10        0.87       -1.74      3.63 o 
  -6  -4  10        0.09        2.68      3.15 o 
  -5  -4  10        1.36       -0.33      2.33 o 
  -4  -4  10        0.00       -2.18      2.18 o 
  -3  -4  10      106.98      108.51      5.86 o 
  -2  -4  10        3.13        0.60      1.98 o 
  -1  -4  10       74.39       75.15      4.48 o 
   0  -4  10        1.57        0.68      1.61 o 
   1  -4  10      167.11      168.67      6.57 o 
   2  -4  10       11.88       15.62      2.99 o 
   3  -4  10       47.15       34.63      4.91 o 
   4  -4  10        2.06        1.51      3.49 o 
   5  -4  10        0.11       -3.45      3.45 o 
   6  -4  10        0.96        3.51      3.97 o 
   7  -4  10        8.11       16.28      5.18 o 
   8  -4  10        3.25        3.76      6.52 o 
  -9  -3  10        4.06        3.37      4.87 o 
  -8  -3  10        0.71       -0.95      3.83 o 
  -7  -3  10        0.11        5.07      3.72 o 
  -6  -3  10        1.48        2.66      3.30 o 
  -5  -3  10        0.27        1.86      2.53 o 
  -4  -3  10        4.67        8.08      4.10 o 
  -3  -3  10      236.76      222.86      7.66 o 
  -2  -3  10        4.84        5.73      3.62 o 
  -1  -3  10      224.71      230.77      7.05 o 
   0  -3  10       72.83       62.13      6.60 o 
   1  -3  10      270.58      290.47      8.41 o 
   2  -3  10      105.48      116.86      6.15 o 
   3  -3  10       19.03       23.63      5.54 o 
   4  -3  10        5.89        6.28      3.23 o 
   5  -3  10       33.99       44.42      6.09 o 
   6  -3  10        1.31       -1.35      3.78 o 
   7  -3  10       30.59       33.84      5.87 o 
   8  -3  10        3.34        6.32      8.72 o 
   9  -3  10        0.13        1.44      6.96 o 
  -9  -2  10        0.06        9.34      5.96 o 
  -8  -2  10        1.32        1.16      8.25 o 
  -7  -2  10        2.95        8.37      6.43 o 
  -6  -2  10        5.77        6.17      4.25 o 
  -5  -2  10       11.72       15.98      3.12 o 
  -4  -2  10       34.29       38.69      4.01 o 
  -3  -2  10        2.58        3.06      2.18 o 
  -2  -2  10      336.66      334.26      9.51 o 
  -1  -2  10     1101.99     1154.68     19.81 o 
   0  -2  10      137.84      139.62      6.26 o 
   1  -2  10        0.12        3.30      2.54 o 
   2  -2  10       73.35       86.02      6.04 o 
   3  -2  10      144.43      166.50     15.50 o 
   4  -2  10       16.42       18.69      4.11 o 
   5  -2  10       11.86       16.66      4.11 o 
   6  -2  10        0.00        1.21      3.77 o 
   7  -2  10        1.16        8.95      4.70 o 
   8  -2  10        0.28        3.91      4.55 o 
   9  -2  10        6.66        6.60      7.46 o 
  -9  -1  10        9.81        4.00      5.42 o 
  -8  -1  10        0.43       -1.34      4.34 o 
  -7  -1  10        4.75       11.78      6.56 o 
  -6  -1  10        2.94        3.98      3.36 o 
  -5  -1  10        0.49       -0.94      2.30 o 
  -4  -1  10       26.58       39.47      3.99 o 
  -3  -1  10      149.35      162.69      6.62 o 
  -2  -1  10       27.85       25.92      3.25 o 
  -1  -1  10      247.25      276.94      7.66 o 
   0  -1  10      528.25      570.24     15.83 o 
   1  -1  10      684.48      792.83     14.81 o 
   2  -1  10      249.43      263.37     12.65 o 
   3  -1  10       47.57       34.72      4.43 o 
   4  -1  10        0.36        1.05      2.41 o 
   5  -1  10        2.17        5.05      2.78 o 
   6  -1  10        4.67        2.74      3.06 o 
   7  -1  10        5.60        5.60      4.32 o 
   8  -1  10        0.16        3.10      4.42 o 
   9  -1  10        1.58        2.45      4.92 o 
  -9   0  10        5.60       14.29      6.20 o 
  -8   0  10        7.37        8.12      5.44 o 
  -7   0  10       15.60       13.12      5.26 o 
  -6   0  10        0.00        1.93      3.25 o 
  -5   0  10       32.93       34.68      4.11 o 
  -4   0  10        0.25       -2.01      2.01 o 
  -3   0  10       91.80       90.11      8.06 o 
  -2   0  10      210.32      231.01      7.65 o 
  -1   0  10       97.08       90.92      4.66 o 
   0   0  10        5.49        6.36      3.04 o 
   1   0  10      664.68      711.89     14.92 o 
   2   0  10       21.95       25.38      3.01 o 
   3   0  10       34.10       35.06      4.34 o 
   4   0  10       11.06       10.66      3.67 o 
   5   0  10        2.48        3.90      2.66 o 
   6   0  10        0.00        2.81      3.12 o 
   7   0  10        1.65        1.55      3.30 o 
   8   0  10        0.00       -3.13      5.24 o 
  -9   1  10        2.22        0.74      5.34 o 
  -8   1  10        5.19        2.34      5.10 o 
  -7   1  10       32.61       50.24      8.56 o 
  -6   1  10        5.44        4.60      4.06 o 
  -5   1  10       29.88       22.66      7.08 o 
  -4   1  10       18.34       10.86      4.73 o 
  -3   1  10        0.02       -0.79      2.24 o 
  -2   1  10        1.56        2.70      2.47 o 
  -1   1  10      258.78      267.98      8.64 o 
   0   1  10        3.54        0.38      1.88 o 
   1   1  10        5.95        7.34      2.19 o 
   2   1  10        1.88        0.79      1.84 o 
   3   1  10      137.24      148.17      5.70 o 
   4   1  10        0.02       -2.65      2.86 o 
   5   1  10        0.11       -2.85      2.85 o 
   6   1  10        2.27        2.81      2.96 o 
   7   1  10        0.43        2.53      3.32 o 
   8   1  10        1.42        0.67      4.37 o 
  -8   2  10        0.10       -1.42      4.84 o 
  -7   2  10        0.35        0.16      4.34 o 
  -6   2  10        0.42        0.02      4.16 o 
  -5   2  10        1.69        1.18      3.62 o 
  -4   2  10        2.44        2.75      2.81 o 
  -3   2  10      116.06      115.42     11.01 o 
  -2   2  10        4.81        2.80      2.54 o 
  -1   2  10       54.86       59.81      4.29 o 
   0   2  10        5.87        3.31      2.39 o 
   1   2  10       80.49       81.60      9.59 o 
   2   2  10        7.42        5.69      2.30 o 
   3   2  10       23.01       22.86      4.16 o 
   4   2  10        0.86       -2.89      2.89 o 
   5   2  10        2.58       -0.93      3.32 o 
   6   2  10        0.69        3.73      3.87 o 
   7   2  10        3.61        5.67      4.34 o 
   8   2  10        1.60       11.94      7.18 o 
  -8   3  10        0.10        0.94      4.70 o 
  -7   3  10        2.02        1.98      4.44 o 
  -6   3  10        1.60       -0.30      4.56 o 
  -5   3  10       15.37       24.29      6.38 o 
  -4   3  10       29.70       22.19      5.44 o 
  -3   3  10       84.38       82.98      9.36 o 
  -2   3  10       50.67       49.10      3.86 o 
  -1   3  10       13.91       11.04      2.70 o 
   0   3  10        4.24        2.65      2.13 o 
   1   3  10       12.11       10.85      2.56 o 
   2   3  10        0.28       -1.16      2.73 o 
   3   3  10        7.00        5.81      4.67 o 
   4   3  10        0.09        0.85      3.35 o 
   5   3  10        9.05       16.83      7.58 o 
   6   3  10        0.24        2.18      3.87 o 
   7   3  10        0.05       -2.64      4.03 o 
   8   3  10        0.32        8.20      6.24 o 
  -8   4  10        0.25       -3.00      5.28 o 
  -7   4  10        0.60        0.60      4.22 o 
  -6   4  10        7.13        1.62      4.38 o 
  -5   4  10        2.93        1.94      4.00 o 
  -4   4  10        0.88        2.48      2.97 o 
  -3   4  10        0.18        0.46      2.83 o 
  -2   4  10       24.11       14.04      3.40 o 
  -1   4  10       63.64       63.73      8.48 o 
   0   4  10       57.64       56.42      4.14 o 
   1   4  10        3.05        2.04      3.11 o 
   2   4  10       15.35        6.95      5.17 o 
   3   4  10        5.01        0.12      2.73 o 
   4   4  10        7.75        2.56      3.64 o 
   5   4  10        0.16        0.50      3.48 o 
   6   4  10        1.35        0.86      3.93 o 
   7   4  10        6.48       10.56      6.32 o 
  -7   5  10        0.09        8.84      5.76 o 
  -6   5  10        0.02        1.82      4.88 o 
  -5   5  10        0.85        3.15      3.47 o 
  -4   5  10       17.06        5.68      3.20 o 
  -3   5  10        0.18       -1.83      3.52 o 
  -2   5  10        2.72        4.20      3.31 o 
  -1   5  10       17.75       15.45      3.63 o 
   0   5  10        0.42       -0.19      4.27 o 
   1   5  10       19.08       22.28      4.22 o 
   2   5  10        7.82       10.04      3.98 o 
   3   5  10        9.49       14.96      4.31 o 
   4   5  10        0.06        1.37      4.63 o 
   5   5  10        6.57        5.18      4.09 o 
   6   5  10        0.51        1.05      4.50 o 
   7   5  10        3.11        8.52      6.58 o 
  -6   6  10        0.40       -1.59      6.65 o 
  -5   6  10        5.39       13.46      4.61 o 
  -4   6  10        0.20       -1.10      3.28 o 
  -3   6  10        1.00        3.45      4.60 o 
  -2   6  10        1.02       -0.82      2.98 o 
  -1   6  10        0.83       -0.46      4.58 o 
   0   6  10        5.94       13.29      5.70 o 
   1   6  10        4.57        3.79      3.69 o 
   2   6  10        0.00       -2.90      4.12 o 
   3   6  10       16.70       12.67      4.59 o 
   4   6  10        0.16        3.66      4.14 o 
   5   6  10        0.06        1.96      4.45 o 
   6   6  10        1.55        4.72      6.72 o 
  -5   7  10        3.64       10.03      5.67 o 
  -4   7  10        0.46       -3.33      3.70 o 
  -3   7  10        8.75        6.73      4.09 o 
  -2   7  10        5.35        8.96      5.92 o 
  -1   7  10        3.94        3.20      5.06 o 
   0   7  10        3.36        2.24      5.62 o 
   1   7  10        0.00       -3.48      5.28 o 
   2   7  10        0.02        0.20      3.92 o 
   3   7  10        2.57        7.45      4.20 o 
   4   7  10        2.46        0.92      5.60 o 
   5   7  10        1.44        1.84      6.66 o 
  -4   8  10        3.04        4.02      5.74 o 
  -3   8  10       16.70       21.31      7.38 o 
  -2   8  10        1.70       11.80      6.72 o 
  -1   8  10        0.00        2.84      5.66 o 
   0   8  10        6.28       10.74      6.44 o 
   1   8  10        0.01        5.04      6.62 o 
   3   8  10        1.23        5.80      6.56 o 
  -3 -10  11        0.01        1.00      3.83 o 
  -2 -10  11        2.87        0.93      3.76 o 
  -1 -10  11        7.15       -2.91      5.01 o 
   0 -10  11        0.43       -2.73      4.90 o 
   1 -10  11        0.00       -2.04      6.28 o 
   2 -10  11        0.03       -0.12      6.18 o 
   3 -10  11        0.02        7.10      7.02 o 
  -5  -9  11        0.03       -2.70      8.08 o 
  -4  -9  11        3.95        1.63      3.59 o 
  -3  -9  11        1.04        1.78      4.15 o 
  -2  -9  11        0.28        2.57      3.84 o 
  -1  -9  11        4.29        4.03      8.10 o 
   0  -9  11        0.87       -4.33      4.33 o 
   1  -9  11       12.05       -1.20     11.62 o 
   2  -9  11        7.42        6.50      6.14 o 
   3  -9  11        1.74        2.36      6.54 o 
   4  -9  11        0.13       -4.52      6.36 o 
   5  -9  11        4.18        8.62      7.36 o 
  -6  -8  11        0.21       -4.10      8.38 o 
  -5  -8  11        0.10        0.26      8.32 o 
  -4  -8  11        2.35        0.58      3.65 o 
  -3  -8  11        5.84        7.65      3.35 o 
  -2  -8  11        7.58        2.47      2.95 o 
  -1  -8  11        3.55        8.29      4.58 o 
   0  -8  11       10.89        9.20      4.48 o 
   1  -8  11        9.85        5.10      4.71 o 
   2  -8  11        4.08        6.43      4.60 o 
   3  -8  11        9.07       12.50      6.64 o 
   4  -8  11        6.95        9.98      6.62 o 
   5  -8  11        3.23        7.90      6.96 o 
   6  -8  11        0.01       -2.00      6.60 o 
  -6  -7  11        4.93        1.74      8.84 o 
  -5  -7  11        0.48       -1.34      3.58 o 
  -4  -7  11        2.97       -2.07      3.36 o 
  -3  -7  11        0.09       -2.33      3.09 o 
  -2  -7  11        2.29        4.53      2.84 o 
  -1  -7  11        0.22        1.33      2.44 o 
   0  -7  11       15.50        9.39      3.48 o 
   1  -7  11        7.53        3.47      3.53 o 
   2  -7  11        5.92        7.48      4.32 o 
   3  -7  11        2.21        2.36      4.29 o 
   4  -7  11        7.64        3.38      4.60 o 
   5  -7  11        3.96        4.12      6.56 o 
   6  -7  11        1.45        0.28      6.60 o 
  -7  -6  11        3.40        9.46      9.10 o 
  -6  -6  11        1.49        2.94      3.98 o 
  -5  -6  11        5.75        4.67      4.51 o 
  -4  -6  11        1.36        1.89      3.37 o 
  -3  -6  11        0.23        1.76      2.93 o 
  -2  -6  11       12.76       14.07      4.41 o 
  -1  -6  11       10.99       11.09      2.48 o 
   0  -6  11        0.02        1.80      2.80 o 
   1  -6  11       37.93       35.03      4.28 o 
   2  -6  11       17.84       12.69      4.62 o 
   3  -6  11        0.15       -0.71      4.11 o 
   4  -6  11        0.25        2.47      4.15 o 
   5  -6  11        5.38       11.51      5.06 o 
   6  -6  11        0.00        4.74      6.30 o 
   7  -6  11        0.00       -1.54      6.98 o 
  -7  -5  11        6.36        5.40      5.13 o 
  -6  -5  11        0.34        3.82      3.93 o 
  -5  -5  11        1.57       -1.38      3.85 o 
  -4  -5  11        6.69        1.89      6.21 o 
  -3  -5  11       11.77        5.52      2.80 o 
  -2  -5  11        0.15        1.42      2.33 o 
  -1  -5  11       50.21       38.39      4.13 o 
   0  -5  11        0.17        1.90      2.29 o 
   1  -5  11       13.02       10.41      2.97 o 
   2  -5  11       32.46       31.12      9.82 o 
   3  -5  11        0.19       -3.57      3.57 o 
   4  -5  11        8.87       11.44      4.65 o 
   5  -5  11        0.31        3.42      4.13 o 
   6  -5  11        2.79        2.98      4.53 o 
   7  -5  11        1.07        7.04      6.68 o 
  -8  -4  11        0.34        4.47      4.60 o 
  -7  -4  11        0.00        0.92      5.64 o 
  -6  -4  11        1.57       -3.47      3.47 o 
  -5  -4  11        0.04        2.74      3.32 o 
  -4  -4  11        1.30        0.85      2.68 o 
  -3  -4  11       42.48       35.86      4.20 o 
  -2  -4  11        0.00       -0.51      2.17 o 
  -1  -4  11        8.71        3.60      2.45 o 
   0  -4  11       32.01       19.27      3.38 o 
   1  -4  11        0.16        0.94      3.20 o 
   2  -4  11        0.17       -1.37      3.21 o 
   3  -4  11        0.00       -3.31      3.31 o 
   4  -4  11        4.00        3.93      3.89 o 
   5  -4  11       24.93       15.87      5.00 o 
   6  -4  11        2.62        8.70      4.43 o 
   7  -4  11        4.97        1.63      4.98 o 
   8  -4  11        1.07       -0.68      6.74 o 
  -8  -3  11        0.34       -0.68      4.17 o 
  -7  -3  11        0.51        2.35      4.09 o 
  -6  -3  11        3.07        3.91      3.52 o 
  -5  -3  11       25.96       23.40      4.87 o 
  -4  -3  11        1.47        1.25      2.46 o 
  -3  -3  11       21.57       18.51      3.23 o 
  -2  -3  11       17.90       12.81      2.92 o 
  -1  -3  11        6.37        4.76      2.40 o 
   0  -3  11        5.73        3.96      2.23 o 
   1  -3  11      115.61      114.34     10.95 o 
   2  -3  11       24.49       32.05      8.06 o 
   3  -3  11       95.16      104.68      7.24 o 
   4  -3  11        8.70       10.61      4.02 o 
   5  -3  11        0.31        4.08      3.99 o 
   6  -3  11        1.69       -1.10      4.30 o 
   7  -3  11        0.56        3.97      4.72 o 
   8  -3  11        0.00        4.11      5.17 o 
  -8  -2  11        0.59        0.72      4.86 o 
  -7  -2  11        0.58        5.18      3.90 o 
  -6  -2  11        1.09        6.18      3.81 o 
  -5  -2  11       11.63       18.76      4.30 o 
  -4  -2  11       19.30       19.36      3.59 o 
  -3  -2  11        1.38       -0.15      2.42 o 
  -2  -2  11        5.62        3.61      2.32 o 
  -1  -2  11        3.31        3.16      2.11 o 
   0  -2  11       26.37       31.26      3.44 o 
   1  -2  11       11.37       10.71      2.66 o 
   2  -2  11       22.38       16.65      3.77 o 
   3  -2  11      106.61      111.24     11.34 o 
   4  -2  11        1.40        0.12      4.31 o 
   5  -2  11       34.87       49.74      5.98 o 
   6  -2  11        5.88        5.10      4.27 o 
   7  -2  11        1.13        1.25      4.88 o 
   8  -2  11        0.03       -2.53      4.68 o 
  -8  -1  11        0.07       -4.52      4.52 o 
  -7  -1  11        5.10        1.88      4.90 o 
  -6  -1  11        0.69       -1.50      4.05 o 
  -5  -1  11       42.84       52.80      7.13 o 
  -4  -1  11       10.65        9.75      2.89 o 
  -3  -1  11       81.47       99.97      5.92 o 
  -2  -1  11       20.83       24.58      7.54 o 
  -1  -1  11       58.18       60.78      4.69 o 
   0  -1  11       22.40       23.24      3.11 o 
   1  -1  11       15.20       15.66      3.36 o 
   2  -1  11        0.16       -2.31      2.31 o 
   3  -1  11       15.67       16.71      3.75 o 
   4  -1  11       23.24       21.89      4.25 o 
   5  -1  11       12.90        3.70      6.20 o 
   6  -1  11        0.21       -1.07      3.80 o 
   7  -1  11        1.72        3.83      5.47 o 
   8  -1  11        0.30       -4.58      4.58 o 
  -8   0  11        0.25       -0.50      5.30 o 
  -7   0  11        1.02        1.32      4.50 o 
  -6   0  11        6.10        9.58      4.90 o 
  -5   0  11       14.39       17.45      6.70 o 
  -4   0  11        4.69        9.59      3.01 o 
  -3   0  11      182.93      207.15      7.96 o 
  -2   0  11       20.49       21.72      3.22 o 
  -1   0  11       97.75      100.38      8.02 o 
   0   0  11        1.36        1.48      2.00 o 
   1   0  11        7.19        8.49      4.42 o 
   2   0  11       19.02       13.37      3.31 o 
   3   0  11        8.40        5.98      2.88 o 
   4   0  11        3.09        7.47      4.56 o 
   5   0  11       10.57        9.81      4.18 o 
   6   0  11        2.29       -3.50      5.12 o 
   7   0  11        0.47        0.89      3.67 o 
   8   0  11        0.29       -2.98      7.47 o 
  -8   1  11        2.68        1.42      5.20 o 
  -7   1  11        5.85       -0.36      4.60 o 
  -6   1  11        0.74        6.82      4.58 o 
  -5   1  11       25.72       13.89      5.04 o 
  -4   1  11        3.86        3.48      3.15 o 
  -3   1  11        0.03        2.31      2.93 o 
  -2   1  11        3.17        1.25      2.69 o 
  -1   1  11        9.29        7.37      6.27 o 
   0   1  11       41.40       39.60      7.05 o 
   1   1  11       13.72        8.73      2.78 o 
   2   1  11        0.38        0.71      2.53 o 
   3   1  11       43.37       36.35      6.71 o 
   4   1  11        0.10        0.97      3.51 o 
   5   1  11        3.20        4.02      3.96 o 
   6   1  11        0.63       -0.60      3.81 o 
   7   1  11        0.82        4.43      9.32 o 
   8   1  11        0.04        7.28      7.10 o 
  -8   2  11        1.34       -4.82      4.82 o 
  -7   2  11        3.71       -1.80      4.96 o 
  -6   2  11        3.11        0.50      4.24 o 
  -5   2  11        3.30        0.58      3.54 o 
  -4   2  11        8.53        9.80      4.40 o 
  -3   2  11        0.19        3.88      3.18 o 
  -2   2  11       25.82       18.34      5.65 o 
  -1   2  11       44.28       35.45      4.54 o 
   0   2  11        4.47        5.54      7.28 o 
   1   2  11       24.70       18.36      4.96 o 
   2   2  11        0.30        2.77      3.22 o 
   3   2  11        0.36       -1.00      6.03 o 
   4   2  11        5.81        5.46      3.73 o 
   5   2  11        0.27        2.95      3.88 o 
   6   2  11        0.02        0.38      4.19 o 
   7   2  11        1.95        7.64      6.60 o 
  -7   3  11        0.00       -2.06      4.72 o 
  -6   3  11        0.34        2.24      4.62 o 
  -5   3  11        2.95        1.96      4.52 o 
  -4   3  11        0.31        0.80      4.08 o 
  -3   3  11        0.16       -1.26      3.52 o 
  -2   3  11       20.94       15.64      3.69 o 
  -1   3  11       12.14       10.43      4.88 o 
   0   3  11        3.82        5.76      2.58 o 
   1   3  11       24.27       27.48      4.53 o 
   2   3  11       16.82       20.23      5.18 o 
   3   3  11        3.31       -0.39      5.41 o 
   4   3  11        0.07        1.83      3.61 o 
   5   3  11        2.15        2.10      4.07 o 
   6   3  11        0.41        4.21      4.38 o 
   7   3  11        3.52        4.50      6.92 o 
  -7   4  11        4.72        8.10      5.66 o 
  -6   4  11        0.29        1.86      5.06 o 
  -5   4  11       11.39        5.04      5.22 o 
  -4   4  11        1.70       -3.76      4.24 o 
  -3   4  11        0.35        2.58      4.02 o 
  -2   4  11       14.49        8.52      3.27 o 
  -1   4  11       16.87       22.94      4.32 o 
   0   4  11        9.58        6.14      3.49 o 
   1   4  11        3.08        4.18      3.63 o 
   2   4  11        6.39       11.71      3.97 o 
   3   4  11        0.01        2.39      3.75 o 
   4   4  11        7.40        4.46      5.80 o 
   5   4  11        1.13        0.33      4.15 o 
   6   4  11        2.30        7.31      6.79 o 
  -6   5  11        0.18       -2.74      4.88 o 
  -5   5  11        4.92        4.30      5.02 o 
  -4   5  11        7.44        7.00      4.98 o 
  -3   5  11       14.01       21.45      4.46 o 
  -2   5  11        0.31       -0.70      3.22 o 
  -1   5  11        7.51       10.50      3.54 o 
   0   5  11       17.28       10.03      5.00 o 
   1   5  11        1.57        1.52      3.42 o 
   2   5  11        5.60        8.44      5.96 o 
   3   5  11        2.10       -1.67      4.93 o 
   4   5  11        0.15       -1.23      3.83 o 
   5   5  11        0.05       -0.91      4.51 o 
   6   5  11        0.70        8.52      7.20 o 
  -5   6  11        2.39        7.60      5.40 o 
  -4   6  11        0.18        1.90      4.46 o 
  -3   6  11        0.02        3.18      3.59 o 
  -2   6  11        7.83        5.53      4.35 o 
  -1   6  11        9.41        3.56      5.52 o 
   0   6  11        0.42       -3.38      5.06 o 
   1   6  11        2.45        0.95      3.94 o 
   2   6  11        0.92        3.57      4.00 o 
   3   6  11        1.95        3.05      4.74 o 
   4   6  11        4.43       -0.12      5.94 o 
   5   6  11        0.26       -0.90      6.56 o 
  -4   7  11        2.86       -0.09      4.09 o 
  -3   7  11        1.18       -0.34      4.89 o 
  -2   7  11        0.31       -0.84      5.82 o 
  -1   7  11        1.68        9.74      6.14 o 
   0   7  11        1.68       -3.40      5.52 o 
   1   7  11        2.84       -0.60      6.32 o 
   2   7  11        4.16        0.14      6.32 o 
   3   7  11        0.63       -0.48      6.14 o 
  -1 -10  12        5.32        4.94      9.08 o 
   0 -10  12        2.34        6.35      5.97 o 
   1 -10  12        1.66        3.14      7.22 o 
  -3  -9  12        8.84        8.33      5.25 o 
  -2  -9  12        4.14        8.86      5.57 o 
  -1  -9  12        0.27        0.82      3.51 o 
   0  -9  12        0.53       -2.92      4.99 o 
   1  -9  12        0.30       -3.77      5.44 o 
   2  -9  12        0.00       -3.12      6.36 o 
   3  -9  12        2.27        3.96      6.98 o 
  -4  -8  12        0.09       -3.48      3.94 o 
  -3  -8  12       25.26       24.88      8.05 o 
  -2  -8  12        5.79       12.57      4.31 o 
  -1  -8  12        5.26        7.06      3.52 o 
   0  -8  12        0.15        1.01      4.77 o 
   1  -8  12        4.02        1.85      4.71 o 
   2  -8  12        0.17        1.55      4.99 o 
   3  -8  12        4.05        7.82      6.59 o 
   4  -8  12        5.80        4.28      7.02 o 
   5  -8  12        1.84        2.88      7.40 o 
  -5  -7  12        0.68        0.95      4.00 o 
  -4  -7  12        0.78        1.15      3.75 o 
  -3  -7  12       12.66       18.61      4.76 o 
  -2  -7  12        0.03       -0.07      3.42 o 
  -1  -7  12        0.57        1.05      3.27 o 
   0  -7  12        3.71        6.01      3.17 o 
   1  -7  12        0.19       -4.02      4.02 o 
   2  -7  12        0.55        7.47      5.36 o 
   3  -7  12        1.73        0.50      4.65 o 
   4  -7  12        2.87        2.81      5.13 o 
   5  -7  12        2.49        6.98      6.70 o 
  -6  -6  12        0.00       -1.00      3.94 o 
  -5  -6  12        4.18        6.88      6.33 o 
  -4  -6  12        0.33        4.48      3.66 o 
  -3  -6  12        6.80        5.29      3.56 o 
  -2  -6  12        2.64        4.94      3.39 o 
  -1  -6  12        9.41        3.99      3.30 o 
   0  -6  12        4.15        4.09      2.86 o 
   1  -6  12        0.82       -0.08      6.60 o 
   2  -6  12        6.30       -0.48      8.02 o 
   3  -6  12        4.76        7.76      4.75 o 
   4  -6  12        1.39       -0.74      4.61 o 
   5  -6  12        9.04       18.93      5.70 o 
   6  -6  12        6.13        9.14      7.50 o 
  -7  -5  12        0.02       -0.06      9.10 o 
  -6  -5  12        2.10        6.63      4.38 o 
  -5  -5  12       15.29       20.05      7.52 o 
  -4  -5  12        0.54        6.41      3.91 o 
  -3  -5  12        0.59        1.62      3.63 o 
  -2  -5  12        0.07       -0.47      2.86 o 
  -1  -5  12       10.27        8.95      3.49 o 
   0  -5  12        1.27        2.13      3.08 o 
   1  -5  12        1.09        1.41      3.17 o 
   2  -5  12        9.55        5.14      7.08 o 
   3  -5  12        6.27       -4.05      4.05 o 
   4  -5  12       24.55       22.41      5.46 o 
   5  -5  12       18.07       25.18      5.80 o 
   6  -5  12        0.00        5.66      5.26 o 
  -7  -4  12       22.85       26.38      6.00 o 
  -6  -4  12        0.14        4.98      4.00 o 
  -5  -4  12        0.05        0.61      3.30 o 
  -4  -4  12        0.23       -1.84      3.20 o 
  -3  -4  12        2.88       -3.09      3.09 o 
  -2  -4  12       14.17       12.06      4.44 o 
  -1  -4  12        5.65        3.03      2.54 o 
   0  -4  12       10.25        9.60      2.96 o 
   1  -4  12        0.19       -2.79      2.79 o 
   2  -4  12       12.28       27.79      8.34 o 
   3  -4  12        0.35        0.78      6.06 o 
   4  -4  12       30.27       29.51      5.55 o 
   5  -4  12        2.71        6.33      4.65 o 
   6  -4  12        8.31        9.32      5.25 o 
   7  -4  12        4.81        8.69      5.52 o 
  -7  -3  12       15.28       17.70      5.37 o 
  -6  -3  12        2.04       -2.08      3.83 o 
  -5  -3  12       18.06       22.91      4.96 o 
  -4  -3  12       18.78       25.29      4.77 o 
  -3  -3  12        0.79       -0.63      4.11 o 
  -2  -3  12       15.56        9.52      2.87 o 
  -1  -3  12       82.03       88.36      7.53 o 
   0  -3  12        0.61        1.27      2.11 o 
   1  -3  12       32.58       31.70      4.81 o 
   2  -3  12       30.96       38.81      5.31 o 
   3  -3  12       15.17       30.05      8.76 o 
   4  -3  12        5.07       14.83      7.12 o 
   5  -3  12        0.11       -0.64      6.82 o 
   6  -3  12        0.48        2.45      4.66 o 
   7  -3  12       20.02       27.00      7.61 o 
  -7  -2  12        0.12        4.44      4.40 o 
  -6  -2  12        0.90       -1.27      3.85 o 
  -5  -2  12       17.36       13.53      4.56 o 
  -4  -2  12        0.88       -2.35      3.04 o 
  -3  -2  12       24.85       34.17      4.25 o 
  -2  -2  12        7.38        3.38      2.65 o 
  -1  -2  12        0.63        0.72      2.36 o 
   0  -2  12       17.60       17.22      4.23 o 
   1  -2  12        0.97        2.68      3.18 o 
   2  -2  12        7.17        9.10      3.46 o 
   3  -2  12       20.73       13.63      4.04 o 
   4  -2  12        2.79       -0.94      3.06 o 
   5  -2  12        7.88       11.86      7.52 o 
   6  -2  12        2.68        1.96      7.02 o 
   7  -2  12       12.24       14.75      6.01 o 
  -7  -1  12        8.40        8.30      5.60 o 
  -6  -1  12        3.08        4.66      3.88 o 
  -5  -1  12       23.14       20.63      9.95 o 
  -4  -1  12        1.00        7.82      3.61 o 
  -3  -1  12       29.16       21.65      3.67 o 
  -2  -1  12        8.85        7.09      2.90 o 
  -1  -1  12        1.15        0.52      2.38 o 
   0  -1  12       20.42       20.85      3.39 o 
   1  -1  12        0.00        0.24      3.68 o 
   2  -1  12        7.29        9.99      3.89 o 
   3  -1  12       13.27       16.41      3.88 o 
   4  -1  12        0.14        2.81      3.23 o 
   5  -1  12       18.21       22.21      7.56 o 
   6  -1  12        0.00       -1.50      6.44 o 
   7  -1  12        0.07        0.62      6.90 o 
  -7   0  12       28.14       31.87      7.06 o 
  -6   0  12        1.41        4.70      4.58 o 
  -5   0  12        0.00       -0.46      3.21 o 
  -4   0  12        7.81       21.49      4.47 o 
  -3   0  12       17.00       17.92      3.51 o 
  -2   0  12       35.69       39.29      4.32 o 
  -1   0  12       19.81       19.51      6.83 o 
   0   0  12        0.91        3.00      2.71 o 
   1   0  12       70.80       64.67      5.97 o 
   2   0  12        3.92        0.27      2.88 o 
   3   0  12        0.00        1.99      2.99 o 
   4   0  12        9.72       12.14      6.52 o 
   5   0  12       13.73        1.64      6.16 o 
   6   0  12        0.51        2.72      5.96 o 
   7   0  12        9.34        5.56      6.92 o 
  -7   1  12       10.60       29.67      7.48 o 
  -6   1  12       11.49       16.35      5.42 o 
  -5   1  12        2.21        0.60      4.26 o 
  -4   1  12       58.84       49.06      5.79 o 
  -3   1  12        1.00        6.95      3.61 o 
  -2   1  12        5.38        6.38      3.46 o 
  -1   1  12        0.01       -1.04      2.81 o 
   0   1  12        5.81        3.07      5.21 o 
   1   1  12        0.83        1.91      2.88 o 
   2   1  12       13.54        8.40      8.18 o 
   3   1  12        0.52        6.50      5.52 o 
   4   1  12        0.68        6.78      5.36 o 
   5   1  12        0.02        2.50      6.00 o 
   6   1  12        0.13       -4.16      4.25 o 
   7   1  12       12.20       18.25      5.96 o 
  -7   2  12        0.08        0.88      5.44 o 
  -6   2  12        3.46        5.80      5.24 o 
  -5   2  12       14.56       17.09      5.96 o 
  -4   2  12       26.08       21.91      6.10 o 
  -3   2  12       10.94        7.42      4.37 o 
  -2   2  12       11.60        3.75      3.35 o 
  -1   2  12        5.21        5.25      3.28 o 
   0   2  12        0.13        2.64      3.06 o 
   1   2  12        7.79        9.15      3.50 o 
   2   2  12        0.02        2.10      5.10 o 
   3   2  12        1.26        1.84      5.52 o 
   4   2  12        0.13       -1.02      4.49 o 
   5   2  12       11.20        7.28      5.91 o 
   6   2  12        0.12       -2.94      4.28 o 
  -6   3  12        4.83        7.24      6.02 o 
  -5   3  12       13.23       17.99      6.54 o 
  -4   3  12        4.96        2.48      4.88 o 
  -3   3  12        1.97        4.74      4.24 o 
  -2   3  12        2.75        5.98      3.59 o 
  -1   3  12        0.32        1.40      4.33 o 
   0   3  12        1.14       -0.03      3.16 o 
   1   3  12        8.92       20.03      6.98 o 
   2   3  12        0.79        0.08      5.06 o 
   3   3  12        1.67       -0.73      3.84 o 
   4   3  12        0.14        1.63      4.08 o 
   5   3  12        4.67        7.80      4.66 o 
   6   3  12        0.21        4.08      6.64 o 
  -6   4  12        4.72        1.02      5.14 o 
  -5   4  12        2.18        0.44      5.30 o 
  -4   4  12        1.62       -1.46      4.68 o 
  -3   4  12        0.66        1.98      4.66 o 
  -2   4  12        0.59        8.00      4.70 o 
  -1   4  12        1.56        6.03      3.45 o 
   0   4  12        2.27       -2.14      5.44 o 
   1   4  12        0.04        0.29      3.86 o 
   2   4  12        1.84       -3.80      3.80 o 
   3   4  12        9.65        4.70      4.48 o 
   4   4  12        0.54       -0.72      4.15 o 
   5   4  12        0.27        2.53      4.40 o 
  -5   5  12        2.84       -4.12      5.00 o 
  -4   5  12        2.00        5.00      5.52 o 
  -3   5  12        1.59       -3.36      4.70 o 
  -2   5  12        0.09        0.10      4.86 o 
  -1   5  12        4.67        2.46      5.68 o 
   0   5  12        1.02        8.66      6.06 o 
   1   5  12        5.53        7.63      4.38 o 
   2   5  12        1.81        4.44      4.23 o 
   3   5  12       16.39        9.57      6.35 o 
   4   5  12        0.16        2.62      6.30 o 
  -4   6  12        0.67        3.16      5.74 o 
  -3   6  12        0.93        9.40      6.04 o 
  -2   6  12        1.11        6.54      6.18 o 
  -1   6  12        0.05        3.08      6.28 o 
   0   6  12        0.17       -3.86      5.50 o 
   1   6  12        0.37        1.78      6.16 o 
   2   6  12        3.25        3.44      4.58 o 
   3   6  12        6.71       10.94      6.98 o 
   0  -9  13        2.51        8.36      4.50 o 
   1  -9  13        0.10       -3.92      8.86 o 
  -3  -8  13        1.52        0.75      4.26 o 
  -2  -8  13        0.03        3.19      5.69 o 
  -1  -8  13        0.22        1.18      3.84 o 
   0  -8  13        1.72        5.96      4.78 o 
   1  -8  13        0.50        8.40      8.90 o 
   2  -8  13        8.64       -0.88      9.03 o 
   3  -8  13        0.04        4.81      5.77 o 
  -4  -7  13       14.64       10.03      4.60 o 
  -3  -7  13        0.05        5.65      3.95 o 
  -2  -7  13       12.49        7.49      4.09 o 
  -1  -7  13        0.15        3.59      3.52 o 
   0  -7  13        0.01        0.58      3.61 o 
   1  -7  13        4.21        3.12      7.90 o 
   2  -7  13        2.31        6.46      8.32 o 
   3  -7  13        0.02        6.39      5.75 o 
   4  -7  13       19.39       24.22      6.31 o 
  -5  -6  13        2.18       -0.18      5.35 o 
  -4  -6  13        7.08        8.95      4.48 o 
  -3  -6  13        0.03       -1.72      3.38 o 
  -2  -6  13        8.64        5.67      4.46 o 
  -1  -6  13        0.08       -0.40      3.36 o 
   0  -6  13        4.00        4.96      3.87 o 
   1  -6  13        4.40        3.81      4.04 o 
   2  -6  13        1.59        3.16      7.88 o 
   3  -6  13        1.24       -7.14      7.14 o 
   4  -6  13        0.54        0.56      5.25 o 
   5  -6  13        0.21       -0.24      5.01 o 
  -5  -5  13        2.56       -0.31      3.91 o 
  -4  -5  13        5.28        7.90      4.23 o 
  -3  -5  13        2.02        5.81      3.69 o 
  -2  -5  13       22.41       22.27      5.26 o 
  -1  -5  13        5.20        7.08      3.77 o 
   0  -5  13        2.28        0.66      2.85 o 
   1  -5  13        2.93        0.97      3.62 o 
   2  -5  13        2.78        0.63      3.58 o 
   3  -5  13        0.02       -6.66      7.30 o 
   4  -5  13       32.87       65.32     12.00 o 
   5  -5  13        7.85       -2.84      8.04 o 
  -6  -4  13        0.42        5.47      4.59 o 
  -5  -4  13        0.45        2.19      3.84 o 
  -4  -4  13       17.71       12.21      4.27 o 
  -3  -4  13        7.63       11.78      4.24 o 
  -2  -4  13        5.65        4.10      3.43 o 
  -1  -4  13        0.21       -3.82      4.00 o 
   0  -4  13        0.44        0.45      3.02 o 
   1  -4  13        3.52        1.77      3.45 o 
   2  -4  13        0.31       -0.45      3.51 o 
   3  -4  13       20.63       18.63      8.16 o 
   4  -4  13       52.08       66.07     11.66 o 
   5  -4  13        0.47       13.69      8.68 o 
   6  -4  13       14.01        4.34      9.22 o 
  -6  -3  13        1.96        4.95      4.34 o 
  -5  -3  13        7.88        9.14      4.25 o 
  -4  -3  13        2.58        7.70     11.28 o 
  -3  -3  13        1.05        3.48      3.26 o 
  -2  -3  13       19.19       22.75      4.49 o 
  -1  -3  13        1.05        5.30      2.74 o 
   0  -3  13       16.28       17.51      4.38 o 
   1  -3  13        0.21        2.03      3.17 o 
   2  -3  13       41.17       36.89      5.33 o 
   3  -3  13       16.61       19.63      6.33 o 
   4  -3  13        2.57        5.67      3.90 o 
   5  -3  13        6.46        5.32      7.46 o 
   6  -3  13       48.19       76.95     12.80 o 
  -6  -2  13        0.02       -1.05      4.10 o 
  -5  -2  13        4.99        1.85      5.35 o 
  -4  -2  13        6.93       10.50      4.35 o 
  -3  -2  13        5.17        1.67      3.35 o 
  -2  -2  13       73.28       81.49      7.03 o 
  -1  -2  13        0.31        2.08      2.69 o 
   0  -2  13       15.56       17.62      4.60 o 
   1  -2  13        2.78        0.27      2.99 o 
   2  -2  13        1.50        3.39      4.83 o 
   3  -2  13        3.31        5.72      3.69 o 
   4  -2  13       28.87       28.67     10.56 o 
   5  -2  13        2.36        2.48      6.90 o 
   6  -2  13        3.38        7.68      8.30 o 
  -6  -1  13        8.97       16.25      5.18 o 
  -5  -1  13        1.94        5.44      4.09 o 
  -4  -1  13       44.09       33.24      5.48 o 
  -3  -1  13        0.66        7.51      3.72 o 
  -2  -1  13        0.52        0.55      3.14 o 
  -1  -1  13        4.52        4.89      2.85 o 
   0  -1  13       25.36       29.13     13.10 o 
   1  -1  13        0.27       -1.11      4.06 o 
   2  -1  13       46.31       54.21      6.05 o 
   3  -1  13        2.62        0.48      3.38 o 
   4  -1  13        2.60        3.76      6.16 o 
   5  -1  13        5.07       11.06      7.26 o 
   6  -1  13        0.29        2.50      7.26 o 
  -6   0  13       70.82       97.08     11.46 o 
  -5   0  13       16.14       21.28      5.20 o 
  -4   0  13        0.12        4.38      3.58 o 
  -3   0  13       25.40       24.82      4.71 o 
  -2   0  13       38.39       33.77     10.66 o 
  -1   0  13        0.15        2.73      3.24 o 
   0   0  13        6.77        9.65      3.77 o 
   1   0  13        0.66       -1.13      2.90 o 
   2   0  13        9.99       20.49      4.44 o 
   3   0  13        5.96       -4.02      5.90 o 
   4   0  13        2.77        4.36      6.56 o 
   5   0  13        1.73        8.94      6.84 o 
   6   0  13        0.56        6.74      7.72 o 
  -6   1  13        7.43        1.76      4.88 o 
  -5   1  13        2.33        3.02      4.80 o 
  -4   1  13       62.52       64.75      7.10 o 
  -3   1  13       14.18        7.95      6.09 o 
  -2   1  13        2.21        4.58      3.64 o 
  -1   1  13        0.97       -3.09      3.09 o 
   0   1  13        3.41        9.08      3.56 o 
   1   1  13        4.62        6.24      3.55 o 
   2   1  13       11.26       17.81      7.14 o 
   3   1  13        0.73        6.86      5.74 o 
   4   1  13        3.64        7.00      6.76 o 
   5   1  13        0.25        0.80      6.58 o 
   6   1  13        0.28        6.90      7.28 o 
  -6   2  13       32.11       21.83      6.92 o 
  -5   2  13        5.17        9.98      5.54 o 
  -4   2  13       17.51       17.67      6.06 o 
  -3   2  13        0.10       -3.82      3.82 o 
  -2   2  13        0.14       -0.24      6.69 o 
  -1   2  13        2.14        3.01      3.47 o 
   0   2  13        0.05       -1.35      3.28 o 
   1   2  13        3.68        3.12      5.98 o 
   2   2  13        7.58       21.95      7.68 o 
   3   2  13        4.11        1.72      5.82 o 
   4   2  13        5.04       -0.24      6.22 o 
   5   2  13        1.98        2.00      6.54 o 
  -5   3  13        1.41        1.36      5.68 o 
  -4   3  13        0.74        3.32      5.40 o 
  -3   3  13        0.07        4.56      4.94 o 
  -2   3  13        2.93        0.68      4.70 o 
  -1   3  13        4.55        4.43      5.71 o 
   0   3  13        1.34        1.18      5.74 o 
   1   3  13        0.02       -4.58      5.36 o 
   2   3  13       10.66       12.24      6.82 o 
   3   3  13        0.12       -4.88      6.08 o 
   4   3  13        2.58        0.00      5.60 o 
  -4   4  13       20.56       50.20      9.08 o 
  -3   4  13        0.15        1.08      5.16 o 
  -2   4  13        0.12        3.28      4.90 o 
  -1   4  13        2.17        6.38      4.80 o 
   0   4  13        0.67       -1.86      6.08 o 
   1   4  13        0.29       -0.62      6.08 o 
   2   4  13        7.43       17.21      7.16 o 
   3   4  13        0.19        3.66      6.54 o 
   4   4  13       14.24       25.09      8.82 o 
  -3   5  13        0.03       -1.18      5.40 o 
  -2   5  13        7.29        3.92      5.68 o 
   1   5  13        0.11       -1.58      6.50 o 
   2   5  13        1.21       -0.17      4.90 o 
  -2  -7  14        0.89       -0.25      7.44 o 
  -1  -7  14        0.38        2.30      6.31 o 
   0  -7  14        5.41        4.17      4.23 o 
   1  -7  14        0.00       -3.93      4.02 o 
   2  -7  14        2.36        6.10      8.84 o 
  -3  -6  14       10.03        8.55      4.56 o 
  -2  -6  14        5.61       -2.08      3.73 o 
  -1  -6  14        0.50        4.57      4.85 o 
   0  -6  14        0.79        3.13      3.80 o 
   1  -6  14        0.40        0.05      4.07 o 
   2  -6  14        0.00        0.57      4.01 o 
   3  -6  14        6.03        7.04      8.92 o 
  -4  -5  14        7.20        1.26      3.98 o 
  -3  -5  14        0.09        3.26      3.78 o 
  -2  -5  14        0.20       -0.47      6.08 o 
  -1  -5  14        5.35        4.79      3.62 o 
   0  -5  14        6.17        9.18      4.27 o 
   1  -5  14        5.33        8.46      4.46 o 
   2  -5  14        4.14        3.00      5.58 o 
   3  -5  14        3.62        1.39      4.44 o 
   4  -5  14        3.11       21.41      9.66 o 
  -5  -4  14        0.53       -8.20      8.20 o 
  -4  -4  14        7.02        7.52      4.50 o 
  -3  -4  14        4.60        7.94      3.68 o 
  -2  -4  14        1.73        6.55      3.80 o 
  -1  -4  14        7.19        9.86      3.95 o 
   0  -4  14        2.18        0.69      3.59 o 
   1  -4  14        0.38        0.12      3.39 o 
   2  -4  14        1.76        8.65      4.09 o 
   3  -4  14        0.99        3.10      4.15 o 
   4  -4  14       13.50       23.68      5.51 o 
  -5  -3  14        3.01        3.73      4.34 o 
  -4  -3  14        4.53       10.04      4.25 o 
  -3  -3  14        0.87       -3.40      3.40 o 
  -2  -3  14        0.12       -3.27      3.27 o 
  -1  -3  14        0.03        1.79      3.32 o 
   0  -3  14        6.27       14.36      4.46 o 
   1  -3  14        3.12       14.41      4.59 o 
   2  -3  14        4.99        7.79      4.22 o 
   3  -3  14        0.53        2.32      3.97 o 
   4  -3  14        3.72       11.73      4.72 o 
   5  -3  14        0.00       -3.56      7.94 o 
  -5  -2  14        0.06       -0.92      3.71 o 
  -4  -2  14        7.02        6.89      4.18 o 
  -3  -2  14        2.14        3.81      3.99 o 
  -2  -2  14       25.30       18.30      8.16 o 
  -1  -2  14        0.31        1.04      3.35 o 
   0  -2  14        0.00       -3.13      3.13 o 
   1  -2  14        2.15        0.99      5.70 o 
   2  -2  14       29.85       29.39      5.47 o 
   3  -2  14        0.00        0.57      3.79 o 
   4  -2  14        0.15       -3.76      3.76 o 
   5  -2  14        0.02       -1.40      7.34 o 
  -5  -1  14        1.31        6.72      4.29 o 
  -4  -1  14        2.48        5.22      3.95 o 
  -3  -1  14        1.98        5.97      4.02 o 
  -2  -1  14       21.10       34.64     11.10 o 
  -1  -1  14        3.38        2.80      3.81 o 
   0  -1  14        0.15        2.55      3.67 o 
   1  -1  14        0.11        1.82      6.02 o 
   2  -1  14        6.82        9.16      4.18 o 
   3  -1  14        2.47        2.66      3.85 o 
   4  -1  14        2.03        0.68      6.44 o 
   5  -1  14        0.17       -0.48      7.38 o 
  -5   0  14        2.43        2.58      5.16 o 
  -4   0  14        9.51        8.91      5.23 o 
  -3   0  14        1.49       -1.53      3.63 o 
  -2   0  14        0.03        3.92      3.88 o 
  -1   0  14        8.36        5.46      4.96 o 
   0   0  14        5.80        4.25      3.72 o 
   1   0  14        0.45       -3.05      3.05 o 
   2   0  14        0.39        1.60      3.64 o 
   3   0  14        0.34        0.26      6.42 o 
   4   0  14        3.04       14.87      8.12 o 
  -4   1  14        9.41       -0.24      5.04 o 
  -3   1  14       12.33       14.37      4.70 o 
  -2   1  14        2.32        4.24      3.93 o 
  -1   1  14        1.43        6.12      4.07 o 
   0   1  14        1.66       -0.11      3.59 o 
   1   1  14        6.80       15.09      9.49 o 
   2   1  14        0.40       -2.84      6.40 o 
   3   1  14        3.50       12.20      7.36 o 
   4   1  14        6.23       11.64      7.42 o 
  -4   2  14        0.31        0.54      5.34 o 
  -3   2  14        0.19       -3.78      4.94 o 
  -2   2  14        0.01        4.12      4.15 o 
  -1   2  14        2.69        5.14      4.00 o 
   0   2  14        1.43        2.43      3.81 o 
   1   2  14        3.39       10.04      6.54 o 
   2   2  14        2.67        1.70      6.80 o 
   3   2  14        1.94        6.28      7.00 o 
  -3   3  14       11.98        6.68      5.56 o 
  -2   3  14        0.09       -1.84      4.92 o 
  -1   3  14        0.07        6.36      4.23 o 
   0   3  14        5.68       11.32      7.42 o 
   1   3  14        0.19        3.78      6.76 o 
   2   3  14        2.29       -3.48      7.16 o 
   0   4  14        2.75        2.96      7.04 o 
   1   4  14        3.16        4.36      7.64 o 
  -2  -5  15        0.77        1.62      8.26 o 
  -1  -5  15        0.11       -2.76      4.03 o 
   0  -5  15       20.76       27.52      6.94 o 
   1  -5  15        4.17        2.73      4.38 o 
  -2  -4  15        3.26        3.42      7.91 o 
  -1  -4  15        0.59        5.38      4.03 o 
   0  -4  15       16.71       15.80      4.89 o 
   1  -4  15        0.09       -1.94      3.99 o 
   2  -4  15        6.68        5.49      4.57 o 
  -3  -3  15        2.41        0.10      3.87 o 
  -2  -3  15        5.79        5.65      4.17 o 
  -1  -3  15        8.37        7.44      4.19 o 
   0  -3  15        0.65        2.45      5.59 o 
   1  -3  15       20.89       30.94     10.58 o 
   2  -3  15        7.39        6.58      4.51 o 
   3  -3  15        0.96       -4.71      5.65 o 
  -3  -2  15        9.56       13.93      6.06 o 
  -2  -2  15        0.28        3.85      4.30 o 
  -1  -2  15        0.31       -3.44      3.67 o 
   0  -2  15        0.21        3.80      4.16 o 
   1  -2  15        1.43       10.37      4.75 o 
   2  -2  15        0.45        3.14      4.91 o 
   3  -2  15        8.04        9.28      8.23 o 
  -3  -1  15        4.16       -1.44      5.33 o 
  -2  -1  15        9.70       18.34      5.14 o 
  -1  -1  15       19.98       26.81      5.66 o 
   0  -1  15        0.01       -1.27      3.85 o 
   1  -1  15       11.34       13.29      4.73 o 
   2  -1  15        5.25        2.29      4.08 o 
   3  -1  15        0.21        0.04      7.40 o 
  -3   0  15        4.52        0.60      4.25 o 
  -2   0  15       12.44       17.00      5.23 o 
  -1   0  15        1.84       -2.38      3.91 o 
   0   0  15       11.83       11.59      4.37 o 
   1   0  15        1.77        4.71      4.23 o 
   2   0  15        4.18        7.62      7.32 o 
  -2   1  15        0.07        7.47      9.97 o 
  -1   1  15        2.16        1.74      4.35 o 
   0   1  15       18.94       24.56      7.58 o 
   1   1  15        0.11        4.06      6.98 o 
                                                 
